# Supplementary material for: Temporal transcriptomics uncover dynamic interactions between pathogenic Escherichia coli and phage vB_Eco_K1B4
Source: Front Microbiol. 2025 Nov 11;16:1668341. doi: 10.3389/fmicb.2025.1668341 (PMC12645636; doi:10.3389/fmicb.2025.1668341)
Supplement: SUPPLEMENTARY TABLE S1 — Basic information of the co-expression network between host and phage. [file Table_1.xlsx]

## Sheet: wgcna48
fromNode	toNode	rawname	annotion	gene_name	weight
vB_Eco_K1B4_016	K1B4_0070	orf00070	Belongs to the bacterial ribosomal protein bL28 family	rpmB	0.496088
vB_Eco_K1B4_016	K1B4_0071	orf00071	Belongs to the bacterial ribosomal protein bL33 family	rpmG	0.48123
vB_Eco_K1B4_016	K1B4_0191	orf00191	regulation of protein targeting	yhjG	0.482046
vB_Eco_K1B4_016	K1B4_0289	orf00289	Catalyzes the formation of the alpha-1,6-glucosidic linkages in glycogen by scission of a 1,4-alpha-linked oligosaccharide from growing alpha-1,4-glucan chains and the subsequent attachment of the oligosaccharide to the alpha-1,6 position	glgB	0.504807
vB_Eco_K1B4_016	K1B4_0291	orf00291	Catalyzes the synthesis of ADP-glucose, a sugar donor used in elongation reactions on alpha-glucans	glgC	0.484005
vB_Eco_K1B4_016	K1B4_0460	orf00460	acryloyl-CoA reductase (NADP+) activity	yhdH	0.487428
vB_Eco_K1B4_016	K1B4_1038	orf01038	May be involved in the control of utilization of gamma- aminobutyric acid	csiD	0.483122
vB_Eco_K1B4_016	K1B4_1245	orf01245	Putative neutral zinc metallopeptidase	ypfJ	0.488922
vB_Eco_K1B4_016	K1B4_1574	orf01574	Catalyzes the oxidation of D-lactate to pyruvate	dld	0.484745
vB_Eco_K1B4_016	K1B4_1855	orf01855	Ligated ion channel L-glutamate- and glycine-binding site	fliY	0.486471
vB_Eco_K1B4_016	K1B4_2032	orf02032	Catalyzes the transamination of N(2)-succinylornithine and alpha-ketoglutarate into N(2)-succinylglutamate semialdehyde and glutamate. Can also act as an acetylornithine aminotransferase	argD	0.501716
vB_Eco_K1B4_016	K1B4_2033	orf02033	Catalyzes the transfer of succinyl-CoA to arginine to produce N(2)-succinylarginine	astA	0.490959
vB_Eco_K1B4_016	K1B4_2319	orf02319	ABC transporter	ydcS	0.481598
vB_Eco_K1B4_016	K1B4_2481	orf02481	Belongs to the ABC transporter superfamily	oppF	0.483578
vB_Eco_K1B4_016	K1B4_2534	orf02534	Provides the cells with the ability to utilize trehalose at high osmolarity by splitting it into glucose molecules that can subsequently be taken up by the phosphotransferase-mediated uptake system	treA	0.492014
vB_Eco_K1B4_016	K1B4_2879	orf02879	Part of the ABC transporter complex GsiABCD involved in glutathione import	gsiB	0.494315
vB_Eco_K1B4_016	K1B4_2947	orf02947	transferase activity, transferring glycosyl groups	ybiB	0.482248
vB_Eco_K1B4_016	K1B4_3853	orf03853	Type IV secretion-system coupling protein DNA-binding domain	yjgR	0.514162
vB_Eco_K1B4_016	K1B4_3888	orf03888	ABC transporter, ATP-binding protein	ytfR	0.497366
vB_Eco_K1B4_016	K1B4_3896	orf03896	an important function as a repair enzyme for proteins that have been inactivated by oxidation. Catalyzes the reversible oxidation-reduction of methionine sulfoxide in proteins to methionine	msrA	0.480939
vB_Eco_K1B4_017	K1B4_0070	orf00070	Belongs to the bacterial ribosomal protein bL28 family	rpmB	0.488222
vB_Eco_K1B4_017	K1B4_0289	orf00289	Catalyzes the formation of the alpha-1,6-glucosidic linkages in glycogen by scission of a 1,4-alpha-linked oligosaccharide from growing alpha-1,4-glucan chains and the subsequent attachment of the oligosaccharide to the alpha-1,6 position	glgB	0.503968
vB_Eco_K1B4_017	K1B4_0291	orf00291	Catalyzes the synthesis of ADP-glucose, a sugar donor used in elongation reactions on alpha-glucans	glgC	0.481016
vB_Eco_K1B4_017	K1B4_0460	orf00460	acryloyl-CoA reductase (NADP+) activity	yhdH	0.485752
vB_Eco_K1B4_017	K1B4_1245	orf01245	Putative neutral zinc metallopeptidase	ypfJ	0.484611
vB_Eco_K1B4_017	K1B4_1574	orf01574	Catalyzes the oxidation of D-lactate to pyruvate	dld	0.482206
vB_Eco_K1B4_017	K1B4_2032	orf02032	Catalyzes the transamination of N(2)-succinylornithine and alpha-ketoglutarate into N(2)-succinylglutamate semialdehyde and glutamate. Can also act as an acetylornithine aminotransferase	argD	0.49509
vB_Eco_K1B4_017	K1B4_2033	orf02033	Catalyzes the transfer of succinyl-CoA to arginine to produce N(2)-succinylarginine	astA	0.482853
vB_Eco_K1B4_017	K1B4_2534	orf02534	Provides the cells with the ability to utilize trehalose at high osmolarity by splitting it into glucose molecules that can subsequently be taken up by the phosphotransferase-mediated uptake system	treA	0.486313
vB_Eco_K1B4_017	K1B4_2879	orf02879	Part of the ABC transporter complex GsiABCD involved in glutathione import	gsiB	0.492856
vB_Eco_K1B4_017	K1B4_2947	orf02947	transferase activity, transferring glycosyl groups	ybiB	0.481477
vB_Eco_K1B4_017	K1B4_3853	orf03853	Type IV secretion-system coupling protein DNA-binding domain	yjgR	0.510198
vB_Eco_K1B4_017	K1B4_3888	orf03888	ABC transporter, ATP-binding protein	ytfR	0.488333
vB_Eco_K1B4_024	K1B4_0070	orf00070	Belongs to the bacterial ribosomal protein bL28 family	rpmB	0.482843
vB_Eco_K1B4_024	K1B4_0289	orf00289	Catalyzes the formation of the alpha-1,6-glucosidic linkages in glycogen by scission of a 1,4-alpha-linked oligosaccharide from growing alpha-1,4-glucan chains and the subsequent attachment of the oligosaccharide to the alpha-1,6 position	glgB	0.50217
vB_Eco_K1B4_024	K1B4_0460	orf00460	acryloyl-CoA reductase (NADP+) activity	yhdH	0.486397
vB_Eco_K1B4_024	K1B4_1245	orf01245	Putative neutral zinc metallopeptidase	ypfJ	0.484688
vB_Eco_K1B4_024	K1B4_1574	orf01574	Catalyzes the oxidation of D-lactate to pyruvate	dld	0.483892
vB_Eco_K1B4_024	K1B4_2032	orf02032	Catalyzes the transamination of N(2)-succinylornithine and alpha-ketoglutarate into N(2)-succinylglutamate semialdehyde and glutamate. Can also act as an acetylornithine aminotransferase	argD	0.491501
vB_Eco_K1B4_024	K1B4_2534	orf02534	Provides the cells with the ability to utilize trehalose at high osmolarity by splitting it into glucose molecules that can subsequently be taken up by the phosphotransferase-mediated uptake system	treA	0.482192
vB_Eco_K1B4_024	K1B4_2879	orf02879	Part of the ABC transporter complex GsiABCD involved in glutathione import	gsiB	0.491819
vB_Eco_K1B4_024	K1B4_2947	orf02947	transferase activity, transferring glycosyl groups	ybiB	0.48351
vB_Eco_K1B4_024	K1B4_3853	orf03853	Type IV secretion-system coupling protein DNA-binding domain	yjgR	0.509327
vB_Eco_K1B4_024	K1B4_3888	orf03888	ABC transporter, ATP-binding protein	ytfR	0.483734
vB_Eco_K1B4_025	K1B4_0070	orf00070	Belongs to the bacterial ribosomal protein bL28 family	rpmB	0.483133
vB_Eco_K1B4_025	K1B4_0289	orf00289	Catalyzes the formation of the alpha-1,6-glucosidic linkages in glycogen by scission of a 1,4-alpha-linked oligosaccharide from growing alpha-1,4-glucan chains and the subsequent attachment of the oligosaccharide to the alpha-1,6 position	glgB	0.502381
vB_Eco_K1B4_025	K1B4_0460	orf00460	acryloyl-CoA reductase (NADP+) activity	yhdH	0.486717
vB_Eco_K1B4_025	K1B4_1245	orf01245	Putative neutral zinc metallopeptidase	ypfJ	0.484425
vB_Eco_K1B4_025	K1B4_1574	orf01574	Catalyzes the oxidation of D-lactate to pyruvate	dld	0.482158
vB_Eco_K1B4_025	K1B4_2032	orf02032	Catalyzes the transamination of N(2)-succinylornithine and alpha-ketoglutarate into N(2)-succinylglutamate semialdehyde and glutamate. Can also act as an acetylornithine aminotransferase	argD	0.491438
vB_Eco_K1B4_025	K1B4_2534	orf02534	Provides the cells with the ability to utilize trehalose at high osmolarity by splitting it into glucose molecules that can subsequently be taken up by the phosphotransferase-mediated uptake system	treA	0.481863
vB_Eco_K1B4_025	K1B4_2879	orf02879	Part of the ABC transporter complex GsiABCD involved in glutathione import	gsiB	0.492062
vB_Eco_K1B4_025	K1B4_2947	orf02947	transferase activity, transferring glycosyl groups	ybiB	0.48232
vB_Eco_K1B4_025	K1B4_3853	orf03853	Type IV secretion-system coupling protein DNA-binding domain	yjgR	0.508324
vB_Eco_K1B4_025	K1B4_3888	orf03888	ABC transporter, ATP-binding protein	ytfR	0.483355
vB_Eco_K1B4_026	K1B4_0070	orf00070	Belongs to the bacterial ribosomal protein bL28 family	rpmB	0.493789
vB_Eco_K1B4_026	K1B4_0191	orf00191	regulation of protein targeting	yhjG	0.485666
vB_Eco_K1B4_026	K1B4_0289	orf00289	Catalyzes the formation of the alpha-1,6-glucosidic linkages in glycogen by scission of a 1,4-alpha-linked oligosaccharide from growing alpha-1,4-glucan chains and the subsequent attachment of the oligosaccharide to the alpha-1,6 position	glgB	0.50571
vB_Eco_K1B4_026	K1B4_0291	orf00291	Catalyzes the synthesis of ADP-glucose, a sugar donor used in elongation reactions on alpha-glucans	glgC	0.485225
vB_Eco_K1B4_026	K1B4_0460	orf00460	acryloyl-CoA reductase (NADP+) activity	yhdH	0.488648
vB_Eco_K1B4_026	K1B4_1038	orf01038	May be involved in the control of utilization of gamma- aminobutyric acid	csiD	0.482932
vB_Eco_K1B4_026	K1B4_1245	orf01245	Putative neutral zinc metallopeptidase	ypfJ	0.489642
vB_Eco_K1B4_026	K1B4_1574	orf01574	Catalyzes the oxidation of D-lactate to pyruvate	dld	0.482475
vB_Eco_K1B4_026	K1B4_1855	orf01855	Ligated ion channel L-glutamate- and glycine-binding site	fliY	0.485444
vB_Eco_K1B4_026	K1B4_2032	orf02032	Catalyzes the transamination of N(2)-succinylornithine and alpha-ketoglutarate into N(2)-succinylglutamate semialdehyde and glutamate. Can also act as an acetylornithine aminotransferase	argD	0.500052
vB_Eco_K1B4_026	K1B4_2033	orf02033	Catalyzes the transfer of succinyl-CoA to arginine to produce N(2)-succinylarginine	astA	0.490314
vB_Eco_K1B4_026	K1B4_2319	orf02319	ABC transporter	ydcS	0.481051
vB_Eco_K1B4_026	K1B4_2481	orf02481	Belongs to the ABC transporter superfamily	oppF	0.482254
vB_Eco_K1B4_026	K1B4_2534	orf02534	Provides the cells with the ability to utilize trehalose at high osmolarity by splitting it into glucose molecules that can subsequently be taken up by the phosphotransferase-mediated uptake system	treA	0.488919
vB_Eco_K1B4_026	K1B4_2879	orf02879	Part of the ABC transporter complex GsiABCD involved in glutathione import	gsiB	0.497994
vB_Eco_K1B4_026	K1B4_2947	orf02947	transferase activity, transferring glycosyl groups	ybiB	0.48248
vB_Eco_K1B4_026	K1B4_3853	orf03853	Type IV secretion-system coupling protein DNA-binding domain	yjgR	0.512745
vB_Eco_K1B4_026	K1B4_3888	orf03888	ABC transporter, ATP-binding protein	ytfR	0.494157
vB_Eco_K1B4_041	K1B4_2032	orf02032	Catalyzes the transamination of N(2)-succinylornithine and alpha-ketoglutarate into N(2)-succinylglutamate semialdehyde and glutamate. Can also act as an acetylornithine aminotransferase	argD	0.485241
vB_Eco_K1B4_041	K1B4_2033	orf02033	Catalyzes the transfer of succinyl-CoA to arginine to produce N(2)-succinylarginine	astA	0.483656
vB_Eco_K1B4_041	K1B4_3853	orf03853	Type IV secretion-system coupling protein DNA-binding domain	yjgR	0.49075
vB_Eco_K1B4_041	K1B4_3888	orf03888	ABC transporter, ATP-binding protein	ytfR	0.481191
vB_Eco_K1B4_046	K1B4_0070	orf00070	Belongs to the bacterial ribosomal protein bL28 family	rpmB	0.492701
vB_Eco_K1B4_046	K1B4_0289	orf00289	Catalyzes the formation of the alpha-1,6-glucosidic linkages in glycogen by scission of a 1,4-alpha-linked oligosaccharide from growing alpha-1,4-glucan chains and the subsequent attachment of the oligosaccharide to the alpha-1,6 position	glgB	0.503211
vB_Eco_K1B4_046	K1B4_0291	orf00291	Catalyzes the synthesis of ADP-glucose, a sugar donor used in elongation reactions on alpha-glucans	glgC	0.481907
vB_Eco_K1B4_046	K1B4_0460	orf00460	acryloyl-CoA reductase (NADP+) activity	yhdH	0.488628
vB_Eco_K1B4_046	K1B4_1038	orf01038	May be involved in the control of utilization of gamma- aminobutyric acid	csiD	0.480167
vB_Eco_K1B4_046	K1B4_1245	orf01245	Putative neutral zinc metallopeptidase	ypfJ	0.490329
vB_Eco_K1B4_046	K1B4_1574	orf01574	Catalyzes the oxidation of D-lactate to pyruvate	dld	0.486487
vB_Eco_K1B4_046	K1B4_1855	orf01855	Ligated ion channel L-glutamate- and glycine-binding site	fliY	0.483303
vB_Eco_K1B4_046	K1B4_2032	orf02032	Catalyzes the transamination of N(2)-succinylornithine and alpha-ketoglutarate into N(2)-succinylglutamate semialdehyde and glutamate. Can also act as an acetylornithine aminotransferase	argD	0.499455
vB_Eco_K1B4_046	K1B4_2033	orf02033	Catalyzes the transfer of succinyl-CoA to arginine to produce N(2)-succinylarginine	astA	0.487522
vB_Eco_K1B4_046	K1B4_2534	orf02534	Provides the cells with the ability to utilize trehalose at high osmolarity by splitting it into glucose molecules that can subsequently be taken up by the phosphotransferase-mediated uptake system	treA	0.488446
vB_Eco_K1B4_046	K1B4_2879	orf02879	Part of the ABC transporter complex GsiABCD involved in glutathione import	gsiB	0.494583
vB_Eco_K1B4_046	K1B4_2947	orf02947	transferase activity, transferring glycosyl groups	ybiB	0.484388
vB_Eco_K1B4_046	K1B4_3853	orf03853	Type IV secretion-system coupling protein DNA-binding domain	yjgR	0.514184
vB_Eco_K1B4_046	K1B4_3888	orf03888	ABC transporter, ATP-binding protein	ytfR	0.494119
vB_Eco_K1B4_046	K1B4_3896	orf03896	an important function as a repair enzyme for proteins that have been inactivated by oxidation. Catalyzes the reversible oxidation-reduction of methionine sulfoxide in proteins to methionine	msrA	0.481426
vB_Eco_K1B4_047	K1B4_0070	orf00070	Belongs to the bacterial ribosomal protein bL28 family	rpmB	0.492476
vB_Eco_K1B4_047	K1B4_0191	orf00191	regulation of protein targeting	yhjG	0.480805
vB_Eco_K1B4_047	K1B4_0289	orf00289	Catalyzes the formation of the alpha-1,6-glucosidic linkages in glycogen by scission of a 1,4-alpha-linked oligosaccharide from growing alpha-1,4-glucan chains and the subsequent attachment of the oligosaccharide to the alpha-1,6 position	glgB	0.505967
vB_Eco_K1B4_047	K1B4_0291	orf00291	Catalyzes the synthesis of ADP-glucose, a sugar donor used in elongation reactions on alpha-glucans	glgC	0.485433
vB_Eco_K1B4_047	K1B4_0460	orf00460	acryloyl-CoA reductase (NADP+) activity	yhdH	0.486701
vB_Eco_K1B4_047	K1B4_1038	orf01038	May be involved in the control of utilization of gamma- aminobutyric acid	csiD	0.482692
vB_Eco_K1B4_047	K1B4_1245	orf01245	Putative neutral zinc metallopeptidase	ypfJ	0.487513
vB_Eco_K1B4_047	K1B4_1574	orf01574	Catalyzes the oxidation of D-lactate to pyruvate	dld	0.482335
vB_Eco_K1B4_047	K1B4_1855	orf01855	Ligated ion channel L-glutamate- and glycine-binding site	fliY	0.484229
vB_Eco_K1B4_047	K1B4_2032	orf02032	Catalyzes the transamination of N(2)-succinylornithine and alpha-ketoglutarate into N(2)-succinylglutamate semialdehyde and glutamate. Can also act as an acetylornithine aminotransferase	argD	0.500938
vB_Eco_K1B4_047	K1B4_2033	orf02033	Catalyzes the transfer of succinyl-CoA to arginine to produce N(2)-succinylarginine	astA	0.487826
vB_Eco_K1B4_047	K1B4_2319	orf02319	ABC transporter	ydcS	0.481883
vB_Eco_K1B4_047	K1B4_2481	orf02481	Belongs to the ABC transporter superfamily	oppF	0.481083
vB_Eco_K1B4_047	K1B4_2534	orf02534	Provides the cells with the ability to utilize trehalose at high osmolarity by splitting it into glucose molecules that can subsequently be taken up by the phosphotransferase-mediated uptake system	treA	0.490362
vB_Eco_K1B4_047	K1B4_2879	orf02879	Part of the ABC transporter complex GsiABCD involved in glutathione import	gsiB	0.496571
vB_Eco_K1B4_047	K1B4_2947	orf02947	transferase activity, transferring glycosyl groups	ybiB	0.483212
vB_Eco_K1B4_047	K1B4_3853	orf03853	Type IV secretion-system coupling protein DNA-binding domain	yjgR	0.513386
vB_Eco_K1B4_047	K1B4_3888	orf03888	ABC transporter, ATP-binding protein	ytfR	0.493037
vB_Eco_K1B4_047	K1B4_3896	orf03896	an important function as a repair enzyme for proteins that have been inactivated by oxidation. Catalyzes the reversible oxidation-reduction of methionine sulfoxide in proteins to methionine	msrA	0.481033
vB_Eco_K1B4_048	K1B4_0070	orf00070	Belongs to the bacterial ribosomal protein bL28 family	rpmB	0.491479
vB_Eco_K1B4_048	K1B4_0289	orf00289	Catalyzes the formation of the alpha-1,6-glucosidic linkages in glycogen by scission of a 1,4-alpha-linked oligosaccharide from growing alpha-1,4-glucan chains and the subsequent attachment of the oligosaccharide to the alpha-1,6 position	glgB	0.505551
vB_Eco_K1B4_048	K1B4_0291	orf00291	Catalyzes the synthesis of ADP-glucose, a sugar donor used in elongation reactions on alpha-glucans	glgC	0.484722
vB_Eco_K1B4_048	K1B4_0460	orf00460	acryloyl-CoA reductase (NADP+) activity	yhdH	0.485629
vB_Eco_K1B4_048	K1B4_1038	orf01038	May be involved in the control of utilization of gamma- aminobutyric acid	csiD	0.480352
vB_Eco_K1B4_048	K1B4_1245	orf01245	Putative neutral zinc metallopeptidase	ypfJ	0.484963
vB_Eco_K1B4_048	K1B4_1574	orf01574	Catalyzes the oxidation of D-lactate to pyruvate	dld	0.481264
vB_Eco_K1B4_048	K1B4_1855	orf01855	Ligated ion channel L-glutamate- and glycine-binding site	fliY	0.481636
vB_Eco_K1B4_048	K1B4_2032	orf02032	Catalyzes the transamination of N(2)-succinylornithine and alpha-ketoglutarate into N(2)-succinylglutamate semialdehyde and glutamate. Can also act as an acetylornithine aminotransferase	argD	0.499512
vB_Eco_K1B4_048	K1B4_2033	orf02033	Catalyzes the transfer of succinyl-CoA to arginine to produce N(2)-succinylarginine	astA	0.485177
vB_Eco_K1B4_048	K1B4_2319	orf02319	ABC transporter	ydcS	0.480579
vB_Eco_K1B4_048	K1B4_2534	orf02534	Provides the cells with the ability to utilize trehalose at high osmolarity by splitting it into glucose molecules that can subsequently be taken up by the phosphotransferase-mediated uptake system	treA	0.489747
vB_Eco_K1B4_048	K1B4_2879	orf02879	Part of the ABC transporter complex GsiABCD involved in glutathione import	gsiB	0.494798
vB_Eco_K1B4_048	K1B4_2947	orf02947	transferase activity, transferring glycosyl groups	ybiB	0.482432
vB_Eco_K1B4_048	K1B4_3853	orf03853	Type IV secretion-system coupling protein DNA-binding domain	yjgR	0.51287
vB_Eco_K1B4_048	K1B4_3888	orf03888	ABC transporter, ATP-binding protein	ytfR	0.491356
vB_Eco_K1B4_049	K1B4_0070	orf00070	Belongs to the bacterial ribosomal protein bL28 family	rpmB	0.492537
vB_Eco_K1B4_049	K1B4_0071	orf00071	Belongs to the bacterial ribosomal protein bL33 family	rpmG	0.480388
vB_Eco_K1B4_049	K1B4_0289	orf00289	Catalyzes the formation of the alpha-1,6-glucosidic linkages in glycogen by scission of a 1,4-alpha-linked oligosaccharide from growing alpha-1,4-glucan chains and the subsequent attachment of the oligosaccharide to the alpha-1,6 position	glgB	0.505849
vB_Eco_K1B4_049	K1B4_0291	orf00291	Catalyzes the synthesis of ADP-glucose, a sugar donor used in elongation reactions on alpha-glucans	glgC	0.487481
vB_Eco_K1B4_049	K1B4_0460	orf00460	acryloyl-CoA reductase (NADP+) activity	yhdH	0.480524
vB_Eco_K1B4_049	K1B4_1038	orf01038	May be involved in the control of utilization of gamma- aminobutyric acid	csiD	0.480566
vB_Eco_K1B4_049	K1B4_2032	orf02032	Catalyzes the transamination of N(2)-succinylornithine and alpha-ketoglutarate into N(2)-succinylglutamate semialdehyde and glutamate. Can also act as an acetylornithine aminotransferase	argD	0.497301
vB_Eco_K1B4_049	K1B4_2033	orf02033	Catalyzes the transfer of succinyl-CoA to arginine to produce N(2)-succinylarginine	astA	0.480174
vB_Eco_K1B4_049	K1B4_2319	orf02319	ABC transporter	ydcS	0.484515
vB_Eco_K1B4_049	K1B4_2481	orf02481	Belongs to the ABC transporter superfamily	oppF	0.480883
vB_Eco_K1B4_049	K1B4_2534	orf02534	Provides the cells with the ability to utilize trehalose at high osmolarity by splitting it into glucose molecules that can subsequently be taken up by the phosphotransferase-mediated uptake system	treA	0.489634
vB_Eco_K1B4_049	K1B4_2879	orf02879	Part of the ABC transporter complex GsiABCD involved in glutathione import	gsiB	0.493379
vB_Eco_K1B4_049	K1B4_3853	orf03853	Type IV secretion-system coupling protein DNA-binding domain	yjgR	0.510387
vB_Eco_K1B4_049	K1B4_3888	orf03888	ABC transporter, ATP-binding protein	ytfR	0.488909
vB_Eco_K1B4_050	K1B4_0070	orf00070	Belongs to the bacterial ribosomal protein bL28 family	rpmB	0.491284
vB_Eco_K1B4_050	K1B4_0289	orf00289	Catalyzes the formation of the alpha-1,6-glucosidic linkages in glycogen by scission of a 1,4-alpha-linked oligosaccharide from growing alpha-1,4-glucan chains and the subsequent attachment of the oligosaccharide to the alpha-1,6 position	glgB	0.504801
vB_Eco_K1B4_050	K1B4_0291	orf00291	Catalyzes the synthesis of ADP-glucose, a sugar donor used in elongation reactions on alpha-glucans	glgC	0.483009
vB_Eco_K1B4_050	K1B4_0460	orf00460	acryloyl-CoA reductase (NADP+) activity	yhdH	0.487265
vB_Eco_K1B4_050	K1B4_1245	orf01245	Putative neutral zinc metallopeptidase	ypfJ	0.487969
vB_Eco_K1B4_050	K1B4_1574	orf01574	Catalyzes the oxidation of D-lactate to pyruvate	dld	0.483511
vB_Eco_K1B4_050	K1B4_1855	orf01855	Ligated ion channel L-glutamate- and glycine-binding site	fliY	0.482001
vB_Eco_K1B4_050	K1B4_2032	orf02032	Catalyzes the transamination of N(2)-succinylornithine and alpha-ketoglutarate into N(2)-succinylglutamate semialdehyde and glutamate. Can also act as an acetylornithine aminotransferase	argD	0.499218
vB_Eco_K1B4_050	K1B4_2033	orf02033	Catalyzes the transfer of succinyl-CoA to arginine to produce N(2)-succinylarginine	astA	0.487308
vB_Eco_K1B4_050	K1B4_2534	orf02534	Provides the cells with the ability to utilize trehalose at high osmolarity by splitting it into glucose molecules that can subsequently be taken up by the phosphotransferase-mediated uptake system	treA	0.488574
vB_Eco_K1B4_050	K1B4_2879	orf02879	Part of the ABC transporter complex GsiABCD involved in glutathione import	gsiB	0.495402
vB_Eco_K1B4_050	K1B4_2947	orf02947	transferase activity, transferring glycosyl groups	ybiB	0.482771
vB_Eco_K1B4_050	K1B4_3853	orf03853	Type IV secretion-system coupling protein DNA-binding domain	yjgR	0.512629
vB_Eco_K1B4_050	K1B4_3888	orf03888	ABC transporter, ATP-binding protein	ytfR	0.492202
vB_Eco_K1B4_051	K1B4_0070	orf00070	Belongs to the bacterial ribosomal protein bL28 family	rpmB	0.486948
vB_Eco_K1B4_051	K1B4_0289	orf00289	Catalyzes the formation of the alpha-1,6-glucosidic linkages in glycogen by scission of a 1,4-alpha-linked oligosaccharide from growing alpha-1,4-glucan chains and the subsequent attachment of the oligosaccharide to the alpha-1,6 position	glgB	0.500904
vB_Eco_K1B4_051	K1B4_0460	orf00460	acryloyl-CoA reductase (NADP+) activity	yhdH	0.48607
vB_Eco_K1B4_051	K1B4_1245	orf01245	Putative neutral zinc metallopeptidase	ypfJ	0.486078
vB_Eco_K1B4_051	K1B4_1574	orf01574	Catalyzes the oxidation of D-lactate to pyruvate	dld	0.482519
vB_Eco_K1B4_051	K1B4_2032	orf02032	Catalyzes the transamination of N(2)-succinylornithine and alpha-ketoglutarate into N(2)-succinylglutamate semialdehyde and glutamate. Can also act as an acetylornithine aminotransferase	argD	0.494949
vB_Eco_K1B4_051	K1B4_2033	orf02033	Catalyzes the transfer of succinyl-CoA to arginine to produce N(2)-succinylarginine	astA	0.483616
vB_Eco_K1B4_051	K1B4_2534	orf02534	Provides the cells with the ability to utilize trehalose at high osmolarity by splitting it into glucose molecules that can subsequently be taken up by the phosphotransferase-mediated uptake system	treA	0.484887
vB_Eco_K1B4_051	K1B4_2879	orf02879	Part of the ABC transporter complex GsiABCD involved in glutathione import	gsiB	0.490654
vB_Eco_K1B4_051	K1B4_2947	orf02947	transferase activity, transferring glycosyl groups	ybiB	0.480117
vB_Eco_K1B4_051	K1B4_3853	orf03853	Type IV secretion-system coupling protein DNA-binding domain	yjgR	0.509505
vB_Eco_K1B4_051	K1B4_3888	orf03888	ABC transporter, ATP-binding protein	ytfR	0.487747
vB_Eco_K1B4_052	K1B4_0191	orf00191	regulation of protein targeting	yhjG	0.482496
vB_Eco_K1B4_052	K1B4_1036	orf01036	Belongs to the aldehyde dehydrogenase family	gabD	0.488572
vB_Eco_K1B4_052	K1B4_1037	orf01037	L-2-hydroxyglutarate oxidase LhgO	lhgO	0.485173
vB_Eco_K1B4_052	K1B4_1256	orf01256	Catalyzes the transfer of a two-carbon ketol group from a ketose donor to an aldose acceptor, via a covalent intermediate with the cofactor thiamine pyrophosphate	tktA	0.484448
vB_Eco_K1B4_052	K1B4_1855	orf01855	Ligated ion channel L-glutamate- and glycine-binding site	fliY	0.485143
vB_Eco_K1B4_052	K1B4_2032	orf02032	Catalyzes the transamination of N(2)-succinylornithine and alpha-ketoglutarate into N(2)-succinylglutamate semialdehyde and glutamate. Can also act as an acetylornithine aminotransferase	argD	0.486674
vB_Eco_K1B4_052	K1B4_2033	orf02033	Catalyzes the transfer of succinyl-CoA to arginine to produce N(2)-succinylarginine	astA	0.483771
vB_Eco_K1B4_052	K1B4_2318	orf02318	Belongs to the ABC transporter superfamily	ydcT	0.484364
vB_Eco_K1B4_052	K1B4_2451	orf02451	Catalyzes the isomerization of citrate to isocitrate via cis-aconitate	acnA	0.485736
vB_Eco_K1B4_052	K1B4_2837	orf02837	Belongs to the TPP enzyme family	poxB	0.485783
vB_Eco_K1B4_052	K1B4_3165	orf03165	ATP-dependent carboxylate-amine ligase which exhibits weak glutamate--cysteine ligase activity	ybdK	0.48192
vB_Eco_K1B4_052	K1B4_3853	orf03853	Type IV secretion-system coupling protein DNA-binding domain	yjgR	0.486033
vB_Eco_K1B4_052	K1B4_3888	orf03888	ABC transporter, ATP-binding protein	ytfR	0.48115
vB_Eco_K1B4_052	K1B4_4292	orf04292	carboxymethylenebutenolidase activity	ysgA	0.485588
vB_Eco_K1B4_053	K1B4_1036	orf01036	Belongs to the aldehyde dehydrogenase family	gabD	0.488918
vB_Eco_K1B4_053	K1B4_1037	orf01037	L-2-hydroxyglutarate oxidase LhgO	lhgO	0.482505
vB_Eco_K1B4_053	K1B4_1256	orf01256	Catalyzes the transfer of a two-carbon ketol group from a ketose donor to an aldose acceptor, via a covalent intermediate with the cofactor thiamine pyrophosphate	tktA	0.491336
vB_Eco_K1B4_053	K1B4_2451	orf02451	Catalyzes the isomerization of citrate to isocitrate via cis-aconitate	acnA	0.490994
vB_Eco_K1B4_053	K1B4_2837	orf02837	Belongs to the TPP enzyme family	poxB	0.487559
vB_Eco_K1B4_053	K1B4_3165	orf03165	ATP-dependent carboxylate-amine ligase which exhibits weak glutamate--cysteine ligase activity	ybdK	0.480781
vB_Eco_K1B4_053	K1B4_4292	orf04292	carboxymethylenebutenolidase activity	ysgA	0.482603
vB_Eco_K1B4_053	K1B4_1036	orf01036	Belongs to the aldehyde dehydrogenase family	gabD	0.488918
vB_Eco_K1B4_053	K1B4_1037	orf01037	L-2-hydroxyglutarate oxidase LhgO	lhgO	0.482505
vB_Eco_K1B4_053	K1B4_1256	orf01256	Catalyzes the transfer of a two-carbon ketol group from a ketose donor to an aldose acceptor, via a covalent intermediate with the cofactor thiamine pyrophosphate	tktA	0.491336
vB_Eco_K1B4_053	K1B4_2451	orf02451	Catalyzes the isomerization of citrate to isocitrate via cis-aconitate	acnA	0.490994
vB_Eco_K1B4_053	K1B4_2837	orf02837	Belongs to the TPP enzyme family	poxB	0.487559
vB_Eco_K1B4_053	K1B4_3165	orf03165	ATP-dependent carboxylate-amine ligase which exhibits weak glutamate--cysteine ligase activity	ybdK	0.480781
vB_Eco_K1B4_053	K1B4_4292	orf04292	carboxymethylenebutenolidase activity	ysgA	0.482603
vB_Eco_K1B4_054	K1B4_1256	orf01256	Catalyzes the transfer of a two-carbon ketol group from a ketose donor to an aldose acceptor, via a covalent intermediate with the cofactor thiamine pyrophosphate	tktA	0.482813
vB_Eco_K1B4_054	K1B4_2451	orf02451	Catalyzes the isomerization of citrate to isocitrate via cis-aconitate	acnA	0.481413
vB_Eco_K1B4_056	K1B4_0289	orf00289	Catalyzes the formation of the alpha-1,6-glucosidic linkages in glycogen by scission of a 1,4-alpha-linked oligosaccharide from growing alpha-1,4-glucan chains and the subsequent attachment of the oligosaccharide to the alpha-1,6 position	glgB	0.489295
vB_Eco_K1B4_056	K1B4_1245	orf01245	Putative neutral zinc metallopeptidase	ypfJ	0.480722
vB_Eco_K1B4_056	K1B4_1855	orf01855	Ligated ion channel L-glutamate- and glycine-binding site	fliY	0.48356
vB_Eco_K1B4_056	K1B4_2032	orf02032	Catalyzes the transamination of N(2)-succinylornithine and alpha-ketoglutarate into N(2)-succinylglutamate semialdehyde and glutamate. Can also act as an acetylornithine aminotransferase	argD	0.491948
vB_Eco_K1B4_056	K1B4_2033	orf02033	Catalyzes the transfer of succinyl-CoA to arginine to produce N(2)-succinylarginine	astA	0.481679
vB_Eco_K1B4_056	K1B4_2879	orf02879	Part of the ABC transporter complex GsiABCD involved in glutathione import	gsiB	0.482488
vB_Eco_K1B4_056	K1B4_3853	orf03853	Type IV secretion-system coupling protein DNA-binding domain	yjgR	0.498601
vB_Eco_K1B4_056	K1B4_3888	orf03888	ABC transporter, ATP-binding protein	ytfR	0.482234
vB_Eco_K1B4_057	K1B4_3853	orf03853	Type IV secretion-system coupling protein DNA-binding domain	yjgR	0.481725
