# Supplementary material for: Temporal transcriptomics uncover dynamic interactions between pathogenic Escherichia coli and phage vB_Eco_K1B4
Source: Front Microbiol. 2025 Nov 11;16:1668341. doi: 10.3389/fmicb.2025.1668341 (PMC12645636; doi:10.3389/fmicb.2025.1668341)
Supplement: SUPPLEMENTARY TABLE S2 — Genome annotation of phage vB_Eco_K1B4. [file Table_2.xlsx]

## Sheet: B4
X..seqname	source	feature	start	end	score	strand	frame	gene_ID	COG
B4_chr	glimmer	CDS	1	1404	11.07	+	1	K1B4_0001	L
B4_chr	glimmer	CDS	1409	2509	14	+	2	K1B4_0002	L
B4_chr	glimmer	CDS	2509	3582	9.76	+	1	K1B4_0003	L
B4_chr	glimmer	CDS	3611	6025	15.28	+	2	K1B4_0004	L
B4_chr	glimmer	CDS	6364	6663	12.81	+	1	K1B4_0005	S
B4_chr	glimmer	CDS	6778	7590	15.67	+	1	K1B4_0006	S
B4_chr	glimmer	CDS	7636	8292	6.17	-	1	K1B4_0007	-
B4_chr	glimmer	CDS	8570	9259	11.38	+	2	K1B4_0008	K
B4_chr	glimmer	CDS	9256	10134	8.72	+	1	K1B4_0009	G
B4_chr	glimmer	CDS	10118	10735	11.06	+	2	K1B4_0010	G
B4_chr	glimmer	CDS	10732	11880	15.46	+	1	K1B4_0011	M
B4_chr	glimmer	CDS	12000	13292	15.16	+	3	K1B4_0012	P
B4_chr	glimmer	CDS	13289	14353	11.69	-	2	K1B4_0013	C
B4_chr	glimmer	CDS	14454	15668	10.62	+	3	K1B4_0014	U
B4_chr	glimmer	CDS	15670	15930	10.56	-	1	K1B4_0015	S
B4_chr	glimmer	CDS	16308	16721	12.94	+	3	K1B4_0016	O
B4_chr	glimmer	CDS	16833	17261	13.37	+	3	K1B4_0017	O
B4_chr	glimmer	CDS	17433	19118	13.16	+	3	K1B4_0018	P
B4_chr	glimmer	CDS	19115	19741	10.65	-	2	K1B4_0019	K
B4_chr	glimmer	CDS	20127	21743	10.73	+	3	K1B4_0020	G
B4_chr	glimmer	CDS	21743	22381	10.59	+	2	K1B4_0021	G
B4_chr	glimmer	CDS	22381	22557	10.75	+	1	K1B4_0022	G
B4_chr	glimmer	CDS	22554	23447	8	-	3	K1B4_0023	K
B4_chr	glimmer	CDS	23614	25329	13.69	+	1	K1B4_0024	E
B4_chr	glimmer	CDS	25326	26819	10.45	+	3	K1B4_0025	P
B4_chr	glimmer	CDS	26866	27315	11.54	-	1	K1B4_0026	-
B4_chr	glimmer	CDS	27423	27770	11.44	+	3	K1B4_0027	S
B4_chr	glimmer	CDS	27760	28122	5.92	+	1	K1B4_0028	S
B4_chr	glimmer	CDS	28119	28616	5.73	+	3	K1B4_0029	K
B4_chr	glimmer	CDS	28624	29808	14.25	-	1	K1B4_0030	E
B4_chr	glimmer	CDS	30946	32634	14.62	+	1	K1B4_0031	H
B4_chr	glimmer	CDS	32638	32928	10.44	+	1	K1B4_0032	E
B4_chr	glimmer	CDS	33004	33594	14.74	+	1	K1B4_0033	K
B4_chr	glimmer	CDS	33603	35096	14.56	+	3	K1B4_0034	T
B4_chr	glimmer	CDS	35106	36425	12.48	+	3	K1B4_0035	G
B4_chr	glimmer	CDS	36563	37954	14.37	+	2	K1B4_0036	P
B4_chr	glimmer	CDS	38000	39766	12.18	-	2	K1B4_0037	F
B4_chr	glimmer	CDS	39863	41275	10.65	+	2	K1B4_0038	S
B4_chr	glimmer	CDS	41328	41594	9.82	+	3	K1B4_0039	S
B4_chr	glimmer	CDS	41616	42584	11.42	+	3	K1B4_0040	L
B4_chr	glimmer	CDS	42892	44247	11.8	+	1	K1B4_0041	U
B4_chr	glimmer	CDS	44288	44404	2.09	-	2	K1B4_0042	-
B4_chr	glimmer	CDS	44483	44986	61.6	-	2	K1B4_0043	S
B4_chr	glimmer	CDS	45247	46023	9.59	+	1	K1B4_0044	M
B4_chr	glimmer	CDS	46027	46950	9.3	-	1	K1B4_0045	E
B4_chr	glimmer	CDS	47061	48245	5.87	-	3	K1B4_0046	P
B4_chr	glimmer	CDS	48558	49061	61.6	-	3	K1B4_0047	S
B4_chr	glimmer	CDS	49482	50666	4.92	-	3	K1B4_0048	L
B4_chr	glimmer	CDS	51353	52735	9.64	+	2	K1B4_0049	G
B4_chr	glimmer	CDS	52745	55063	8.62	+	2	K1B4_0050	G
B4_chr	glimmer	CDS	55116	56825	11.36	-	3	K1B4_0051	M
B4_chr	glimmer	CDS	56946	58337	14.09	-	3	K1B4_0052	F
B4_chr	glimmer	CDS	58617	59822	14.27	+	3	K1B4_0053	P
B4_chr	glimmer	CDS	59991	62072	13.06	-	3	K1B4_0054	L
B4_chr	glimmer	CDS	62078	62767	10.43	-	2	K1B4_0055	J
B4_chr	glimmer	CDS	62774	64882	12.1	-	2	K1B4_0056	F
B4_chr	glimmer	CDS	64901	65176	14.33	-	2	K1B4_0057	K
B4_chr	glimmer	CDS	65231	65854	10.53	-	2	K1B4_0058	F
B4_chr	glimmer	CDS	65904	66053	1.89	-	3	K1B4_0059	-
B4_chr	glimmer	CDS	66112	67794	8.63	+	1	K1B4_0060	L
B4_chr	glimmer	CDS	67791	68408	11.86	-	3	K1B4_0061	S
B4_chr	glimmer	CDS	68700	69524	6.68	-	3	K1B4_0062	S
B4_chr	glimmer	CDS	69745	70608	15.33	-	1	K1B4_0063	S
B4_chr	glimmer	CDS	70735	71451	11.92	+	1	K1B4_0064	J
B4_chr	glimmer	CDS	71517	72158	15.47	+	3	K1B4_0065	F
B4_chr	glimmer	CDS	72195	72791	13.29	-	3	K1B4_0066	K
B4_chr	glimmer	CDS	72898	73353	11.92	-	1	K1B4_0067	F
B4_chr	glimmer	CDS	73334	74554	10.34	-	2	K1B4_0068	F
B4_chr	glimmer	CDS	74726	75394	9.2	+	2	K1B4_0069	E
B4_chr	glimmer	CDS	75647	75847	10.5	+	2	K1B4_0070	J
B4_chr	glimmer	CDS	75868	76035	12.39	+	1	K1B4_0071	J
B4_chr	glimmer	CDS	76133	76942	11.25	+	2	K1B4_0072	L
B4_chr	glimmer	CDS	76981	77460	13.74	-	1	K1B4_0073	F
B4_chr	glimmer	CDS	77468	78679	10.79	-	2	K1B4_0074	M
B4_chr	glimmer	CDS	79194	80216	7.54	+	3	K1B4_0075	M
B4_chr	glimmer	CDS	80213	81337	10.57	+	2	K1B4_0076	M
B4_chr	glimmer	CDS	81330	82127	8.06	+	3	K1B4_0077	F
B4_chr	glimmer	CDS	82143	83159	3.86	+	3	K1B4_0078	M
B4_chr	glimmer	CDS	83176	84171	4.75	+	1	K1B4_0079	M
B4_chr	glimmer	CDS	84181	84873	6.42	+	1	K1B4_0080	S
B4_chr	glimmer	CDS	84899	85927	7.8	+	2	K1B4_0081	M
B4_chr	glimmer	CDS	86009	86992	3.32	+	2	K1B4_0082	M
B4_chr	glimmer	CDS	87038	88291	3.07	+	2	K1B4_0083	M
B4_chr	glimmer	CDS	88361	89332	7.97	-	2	K1B4_0084	M
B4_chr	glimmer	CDS	89336	90382	9.92	-	2	K1B4_0085	M
B4_chr	glimmer	CDS	90392	91324	12.63	-	2	K1B4_0086	F
B4_chr	glimmer	CDS	91538	92734	16.24	+	2	K1B4_0087	H
B4_chr	glimmer	CDS	92744	93769	12	+	2	K1B4_0088	E
B4_chr	glimmer	CDS	94064	94567	61.6	+	2	K1B4_0089	S
B4_chr	glimmer	CDS	94784	95818	8.33	+	2	K1B4_0090	S
B4_chr	glimmer	CDS	95805	96764	11.29	-	3	K1B4_0091	S
B4_chr	glimmer	CDS	96768	97949	14.44	-	3	K1B4_0092	D
B4_chr	glimmer	CDS	98061	99605	13.97	-	3	K1B4_0093	F
B4_chr	glimmer	CDS	99850	100281	8.8	+	1	K1B4_0094	P
B4_chr	glimmer	CDS	100423	100674	9.76	+	1	K1B4_0095	O
B4_chr	glimmer	CDS	100737	101204	10.76	+	3	K1B4_0096	U
B4_chr	glimmer	CDS	101204	102223	12.61	+	2	K1B4_0097	I
B4_chr	glimmer	CDS	102303	103124	13.06	+	3	K1B4_0098	E
B4_chr	glimmer	CDS	103177	103650	10.9	-	1	K1B4_0099	J
B4_chr	glimmer	CDS	103848	105038	12.5	-	3	K1B4_0100	C
B4_chr	glimmer	CDS	105035	105811	11.7	-	2	K1B4_0101	K
B4_chr	glimmer	CDS	105811	107466	12.55	-	1	K1B4_0102	C
B4_chr	glimmer	CDS	107838	108200	13.84	-	3	K1B4_0103	S
B4_chr	glimmer	CDS	108485	108694	5.16	+	2	K1B4_0104	S
B4_chr	glimmer	CDS	108706	109293	6.87	-	1	K1B4_0105	K
B4_chr	glimmer	CDS	109293	110441	13.66	-	3	K1B4_0106	G
B4_chr	glimmer	CDS	110671	112584	13.85	-	1	K1B4_0107	G
B4_chr	glimmer	CDS	113121	113483	6.43	+	3	K1B4_0108	S
B4_chr	glimmer	CDS	113486	114622	10.22	+	2	K1B4_0109	V
B4_chr	glimmer	CDS	116699	117637	3.15	-	2	K1B4_0110	M
B4_chr	glimmer	CDS	117685	118527	3.43	-	1	K1B4_0111	C
B4_chr	glimmer	CDS	118548	120470	9.83	-	3	K1B4_0112	M
B4_chr	glimmer	CDS	120516	122681	13.64	-	3	K1B4_0113	M
B4_chr	glimmer	CDS	122768	122911	1.85	-	2	K1B4_0114	-
B4_chr	glimmer	CDS	122910	123518	13.29	+	3	K1B4_0115	O
B4_chr	glimmer	CDS	123616	125007	11.83	+	1	K1B4_0116	J
B4_chr	glimmer	CDS	125004	126848	14.57	+	3	K1B4_0117	J
B4_chr	glimmer	CDS	127038	128189	13.99	+	3	K1B4_0118	C
B4_chr	glimmer	CDS	128354	129892	13.23	+	2	K1B4_0119	C
B4_chr	glimmer	CDS	130111	130266	7.78	-	1	K1B4_0120	-
B4_chr	glimmer	CDS	130437	130760	6.47	+	3	K1B4_0121	S
B4_chr	glimmer	CDS	130766	131902	11.14	+	2	K1B4_0122	V
B4_chr	glimmer	CDS	131899	132873	10.17	-	1	K1B4_0123	K
B4_chr	glimmer	CDS	132997	133737	8.39	+	1	K1B4_0124	M
B4_chr	glimmer	CDS	134084	134779	14.4	-	2	K1B4_0125	G
B4_chr	glimmer	CDS	134773	135633	10.92	-	1	K1B4_0126	G
B4_chr	glimmer	CDS	135626	136288	13.29	-	2	K1B4_0127	G
B4_chr	glimmer	CDS	136285	137781	12.16	-	1	K1B4_0128	G
B4_chr	glimmer	CDS	137785	138771	15.04	-	1	K1B4_0129	G
B4_chr	glimmer	CDS	138784	140061	12.87	-	1	K1B4_0130	P
B4_chr	glimmer	CDS	140064	140537	8.11	-	3	K1B4_0131	G
B4_chr	glimmer	CDS	140655	141122	10.97	-	3	K1B4_0132	G
B4_chr	glimmer	CDS	141134	142132	13.92	-	2	K1B4_0133	C
B4_chr	glimmer	CDS	142333	143181	10.67	+	1	K1B4_0134	K
B4_chr	glimmer	CDS	143283	143756	5.3	+	3	K1B4_0135	C
B4_chr	glimmer	CDS	143907	145160	13.74	-	3	K1B4_0136	E
B4_chr	glimmer	CDS	145338	147368	11.05	-	3	K1B4_0137	G
B4_chr	glimmer	CDS	147940	148512	8.34	+	1	K1B4_0138	S
B4_chr	glimmer	CDS	148708	149886	10.56	-	1	K1B4_0139	K
B4_chr	glimmer	CDS	149964	151145	10.15	-	3	K1B4_0140	G
B4_chr	glimmer	CDS	151123	152664	10.75	-	1	K1B4_0141	G
B4_chr	glimmer	CDS	152742	153734	11.76	-	3	K1B4_0142	G
B4_chr	glimmer	CDS	154100	155422	13.32	+	2	K1B4_0143	G
B4_chr	glimmer	CDS	155494	156948	8.6	+	1	K1B4_0144	F
B4_chr	glimmer	CDS	157117	157458	5.26	+	1	K1B4_0145	S
B4_chr	glimmer	CDS	157609	157941	8.2	+	1	K1B4_0146	S
B4_chr	glimmer	CDS	157983	158927	9.06	-	3	K1B4_0147	S
B4_chr	glimmer	CDS	159153	159452	7.18	+	3	K1B4_0148	S
B4_chr	glimmer	CDS	159547	160458	12.78	+	1	K1B4_0149	J
B4_chr	glimmer	CDS	160468	162537	16.57	+	1	K1B4_0150	J
B4_chr	glimmer	CDS	162835	163356	2.78	+	1	K1B4_0151	L
B4_chr	glimmer	CDS	163353	164204	2.88	+	3	K1B4_0152	L
B4_chr	glimmer	CDS	164306	164458	4.54	+	2	K1B4_0153	S
B4_chr	glimmer	CDS	164646	164858	4.99	-	3	K1B4_0154	K
B4_chr	glimmer	CDS	165139	165429	4.98	-	1	K1B4_0155	K
B4_chr	glimmer	CDS	165863	166573	12.37	+	2	K1B4_0156	S
B4_chr	glimmer	CDS	166623	167597	10.07	-	3	K1B4_0157	C
B4_chr	glimmer	CDS	167701	168360	14.54	-	1	K1B4_0158	M
B4_chr	glimmer	CDS	168513	170846	12.05	+	3	K1B4_0159	C
B4_chr	glimmer	CDS	170815	171255	8.02	-	1	K1B4_0160	K
B4_chr	glimmer	CDS	171252	171815	7.57	-	3	K1B4_0161	L
B4_chr	glimmer	CDS	171973	172671	7.41	+	1	K1B4_0162	N
B4_chr	glimmer	CDS	172900	174108	15.29	+	1	K1B4_0163	P
B4_chr	glimmer	CDS	174432	176123	11.15	+	3	K1B4_0164	S
B4_chr	glimmer	CDS	176697	176852	1.69	+	3	K1B4_0165	-
B4_chr	glimmer	CDS	177261	178811	14.26	+	3	K1B4_0166	E
B4_chr	glimmer	CDS	178874	179101	1.95	-	2	K1B4_0167	-
B4_chr	glimmer	CDS	179119	180138	12.98	+	1	K1B4_0168	E
B4_chr	glimmer	CDS	180148	181050	16.76	+	1	K1B4_0169	E
B4_chr	glimmer	CDS	181061	182044	15.12	+	2	K1B4_0170	E
B4_chr	glimmer	CDS	182041	183045	16.01	+	1	K1B4_0171	P
B4_chr	glimmer	CDS	183075	184346	9.66	-	3	K1B4_0172	E
B4_chr	glimmer	CDS	184522	184638	0.85	-	1	K1B4_0173	-
B4_chr	glimmer	CDS	185016	186695	9.59	-	3	K1B4_0174	S
B4_chr	glimmer	CDS	186692	186883	9.34	-	2	K1B4_0175	S
B4_chr	glimmer	CDS	186880	188016	9.79	-	1	K1B4_0176	S
B4_chr	glimmer	CDS	188041	188544	61.6	-	1	K1B4_0177	S
B4_chr	glimmer	CDS	188991	189179	12.12	+	3	K1B4_0178	S
B4_chr	glimmer	CDS	189191	189943	9.2	+	2	K1B4_0179	D
B4_chr	glimmer	CDS	189940	192558	11.38	+	1	K1B4_0180	M
B4_chr	glimmer	CDS	192605	194908	12.61	+	2	K1B4_0181	M
B4_chr	glimmer	CDS	194945	196021	13.17	+	2	K1B4_0182	G
B4_chr	glimmer	CDS	196003	199476	12.08	+	1	K1B4_0183	O
B4_chr	glimmer	CDS	199558	201546	12.43	+	1	K1B4_0184	T
B4_chr	glimmer	CDS	201627	201803	5.23	-	3	K1B4_0185	-
B4_chr	glimmer	CDS	201828	203015	13.59	+	3	K1B4_0186	C
B4_chr	glimmer	CDS	203236	204732	12.43	+	1	K1B4_0187	S
B4_chr	glimmer	CDS	204828	205757	13.44	-	3	K1B4_0189	G
B4_chr	glimmer	CDS	205762	205890	3.19	+	1	K1B4_0188	-
B4_chr	glimmer	CDS	206121	206756	10.26	+	3	K1B4_0190	T
B4_chr	glimmer	CDS	206826	208886	11.95	+	3	K1B4_0191	M
B4_chr	glimmer	CDS	209068	210390	12.37	-	1	K1B4_0192	P
B4_chr	glimmer	CDS	210801	211814	14.79	-	3	K1B4_0193	S
B4_chr	glimmer	CDS	211863	212834	11.49	-	3	K1B4_0194	K
B4_chr	glimmer	CDS	213282	213884	8.9	+	3	K1B4_0195	K
B4_chr	glimmer	CDS	213935	215584	12.68	-	2	K1B4_0196	G
B4_chr	glimmer	CDS	215988	217385	10.99	+	3	K1B4_0197	C
B4_chr	glimmer	CDS	217596	218996	14.74	+	3	K1B4_0198	E
B4_chr	glimmer	CDS	219366	220190	3.02	+	3	K1B4_0199	K
B4_chr	glimmer	CDS	220558	221286	4.64	+	1	K1B4_0200	K
B4_chr	glimmer	CDS	221649	224762	12.33	-	3	K1B4_0201	V
B4_chr	glimmer	CDS	224787	225851	12.24	-	3	K1B4_0203	M
B4_chr	glimmer	CDS	225850	225966	7.52	+	1	K1B4_0202	-
B4_chr	glimmer	CDS	226283	226810	5.91	-	2	K1B4_0204	K
B4_chr	glimmer	CDS	227609	228154	13.21	-	2	K1B4_0205	S
B4_chr	glimmer	CDS	228436	228768	12.24	+	1	K1B4_0206	M
B4_chr	glimmer	CDS	228872	229210	6.78	+	2	K1B4_0207	M
B4_chr	glimmer	CDS	229274	229921	9.3	+	2	K1B4_0208	S
B4_chr	glimmer	CDS	229963	230466	8.9	-	1	K1B4_0209	K
B4_chr	glimmer	CDS	230649	231215	10.24	-	3	K1B4_0210	M
B4_chr	glimmer	CDS	231462	232685	3.38	-	3	K1B4_0211	-
B4_chr	glimmer	CDS	233265	234266	3.69	-	3	K1B4_0212	S
B4_chr	glimmer	CDS	234373	234669	2.06	+	1	K1B4_0213	K
B4_chr	glimmer	CDS	234803	235228	13.71	-	2	K1B4_0214	P
B4_chr	glimmer	CDS	235241	236530	13.92	-	2	K1B4_0215	U
B4_chr	glimmer	CDS	236584	236937	5.47	-	1	K1B4_0216	K
B4_chr	glimmer	CDS	237476	237649	3.96	-	2	K1B4_0217	-
B4_chr	glimmer	CDS	237644	237760	10.91	+	2	K1B4_0218	-
B4_chr	glimmer	CDS	237814	239166	15.49	-	1	K1B4_0219	C
B4_chr	glimmer	CDS	239238	240080	14.4	-	3	K1B4_0220	J
B4_chr	glimmer	CDS	240295	240411	3.1	-	1	K1B4_0221	-
B4_chr	glimmer	CDS	240391	242325	15.17	+	1	K1B4_0222	E
B4_chr	glimmer	CDS	242333	243085	13.57	+	2	K1B4_0223	J
B4_chr	glimmer	CDS	243134	244603	11.18	-	2	K1B4_0224	U
B4_chr	glimmer	CDS	244558	244737	0.31	+	1	K1B4_0225	-
B4_chr	glimmer	CDS	244920	245354	8.46	-	3	K1B4_0226	T
B4_chr	glimmer	CDS	245799	246080	6.23	+	3	K1B4_0227	S
B4_chr	glimmer	CDS	246324	247823	12.81	-	3	K1B4_0228	P
B4_chr	glimmer	CDS	248055	249257	10.7	+	3	K1B4_0229	S
B4_chr	glimmer	CDS	249572	250579	4.11	-	2	K1B4_0230	S
B4_chr	glimmer	CDS	251064	251183	12.32	-	3	K1B4_0231	-
B4_chr	glimmer	CDS	251238	252614	3.08	+	3	K1B4_0232	S
B4_chr	glimmer	CDS	252876	254498	3.17	+	3	K1B4_0233	S
B4_chr	glimmer	CDS	254688	254801	4.48	+	3	K1B4_0234	-
B4_chr	glimmer	CDS	254864	255931	15.18	+	2	K1B4_0235	M
B4_chr	glimmer	CDS	255928	258663	12.2	+	1	K1B4_0236	V
B4_chr	glimmer	CDS	258663	259787	13.84	+	3	K1B4_0237	V
B4_chr	glimmer	CDS	259952	261088	6.55	-	2	K1B4_0238	L
B4_chr	glimmer	CDS	262039	266274	11.83	-	1	K1B4_0239	M
B4_chr	glimmer	CDS	266477	266878	10.16	-	2	K1B4_0240	K
B4_chr	glimmer	CDS	266884	267690	11.26	-	1	K1B4_0241	P
B4_chr	glimmer	CDS	267687	268451	15.11	-	3	K1B4_0242	P
B4_chr	glimmer	CDS	268451	269284	15.95	-	2	K1B4_0243	P
B4_chr	glimmer	CDS	269281	270225	16.42	-	1	K1B4_0244	P
B4_chr	glimmer	CDS	270225	271799	14.3	-	3	K1B4_0245	E
B4_chr	glimmer	CDS	271910	272497	8.85	-	2	K1B4_0246	H
B4_chr	glimmer	CDS	272552	273601	11.44	-	2	K1B4_0247	S
B4_chr	glimmer	CDS	273700	274950	11.65	+	1	K1B4_0248	E
B4_chr	glimmer	CDS	274954	275511	15.41	-	1	K1B4_0249	S
B4_chr	glimmer	CDS	275584	276249	12.37	-	1	K1B4_0250	U
B4_chr	glimmer	CDS	276470	276715	12.12	+	2	K1B4_0251	O
B4_chr	glimmer	CDS	276817	279015	14.81	-	1	K1B4_0252	P
B4_chr	glimmer	CDS	279089	279715	14.19	-	2	K1B4_0253	S
B4_chr	glimmer	CDS	279856	280215	9.93	+	1	K1B4_0254	S
B4_chr	glimmer	CDS	280218	280487	15.69	-	3	K1B4_0255	S
B4_chr	glimmer	CDS	280477	281073	12.76	-	1	K1B4_0256	J
B4_chr	glimmer	CDS	281223	282719	17.23	+	3	K1B4_0257	D
B4_chr	glimmer	CDS	282722	283390	9.77	+	2	K1B4_0258	D
B4_chr	glimmer	CDS	283383	284441	12.8	+	3	K1B4_0259	D
B4_chr	glimmer	CDS	284686	285540	13.24	+	1	K1B4_0260	K
B4_chr	glimmer	CDS	285811	286914	15.3	+	1	K1B4_0261	E
B4_chr	glimmer	CDS	287113	287496	9.62	-	1	K1B4_0262	K
B4_chr	glimmer	CDS	287631	287768	2.57	+	3	K1B4_0263	S
B4_chr	glimmer	CDS	287920	289029	14.58	+	1	K1B4_0264	E
B4_chr	glimmer	CDS	289077	290003	13.9	+	3	K1B4_0265	E
B4_chr	glimmer	CDS	290000	291277	13.52	+	2	K1B4_0266	P
B4_chr	glimmer	CDS	291274	292041	15.94	+	1	K1B4_0267	P
B4_chr	glimmer	CDS	292043	292756	16.46	+	2	K1B4_0268	P
B4_chr	glimmer	CDS	292823	292939	0.94	+	2	K1B4_0269	-
B4_chr	glimmer	CDS	293153	294469	13.68	+	2	K1B4_0270	P
B4_chr	glimmer	CDS	294567	295454	15.03	+	3	K1B4_0271	G
B4_chr	glimmer	CDS	295451	296296	13.87	+	2	K1B4_0272	G
B4_chr	glimmer	CDS	296298	297368	15.76	+	3	K1B4_0273	P
B4_chr	glimmer	CDS	297365	298108	13.49	+	2	K1B4_0274	C
B4_chr	glimmer	CDS	298095	298535	7.84	-	3	K1B4_0275	S
B4_chr	glimmer	CDS	298655	300397	13.97	+	2	K1B4_0276	M
B4_chr	glimmer	CDS	300435	300719	5.5	-	3	K1B4_0277	S
B4_chr	glimmer	CDS	301169	301663	1.44	-	2	K1B4_0278	-
B4_chr	glimmer	CDS	301660	302838	3.28	-	1	K1B4_0279	S
B4_chr	glimmer	CDS	303075	303446	6.77	-	3	K1B4_0280	M
B4_chr	glimmer	CDS	303896	304891	8.02	+	2	K1B4_0281	S
B4_chr	glimmer	CDS	305477	305761	4.45	+	2	K1B4_0282	S
B4_chr	glimmer	CDS	305884	306579	14.79	+	1	K1B4_0283	S
B4_chr	glimmer	CDS	306803	307798	13.41	+	2	K1B4_0284	K
B4_chr	glimmer	CDS	307976	308464	16.43	+	2	K1B4_0285	F
B4_chr	glimmer	CDS	308468	309808	14.69	+	2	K1B4_0286	P
B4_chr	glimmer	CDS	309865	310458	11.4	-	1	K1B4_0287	U
B4_chr	glimmer	CDS	310651	311754	9.95	+	1	K1B4_0288	E
B4_chr	glimmer	CDS	312027	314213	9.91	+	3	K1B4_0289	G
B4_chr	glimmer	CDS	314210	316183	8.57	+	2	K1B4_0290	G
B4_chr	glimmer	CDS	316201	317496	9.97	+	1	K1B4_0291	F
B4_chr	glimmer	CDS	317496	318929	8.61	+	3	K1B4_0292	F
B4_chr	glimmer	CDS	318948	321395	13.04	+	3	K1B4_0293	G
B4_chr	glimmer	CDS	321496	321615	9.89	-	1	K1B4_0294	-
B4_chr	glimmer	CDS	321614	321805	4.61	+	2	K1B4_0295	P
B4_chr	glimmer	CDS	322011	323516	12.94	-	3	K1B4_0296	C
B4_chr	glimmer	CDS	323706	324032	14.32	+	3	K1B4_0297	P
B4_chr	glimmer	CDS	324077	324907	15.53	+	2	K1B4_0298	S
B4_chr	glimmer	CDS	324924	325682	14.13	+	3	K1B4_0299	K
B4_chr	glimmer	CDS	325664	327262	12.63	-	2	K1B4_0300	K
B4_chr	glimmer	CDS	327451	328677	13.68	+	1	K1B4_0301	S
B4_chr	glimmer	CDS	328681	329697	12.31	+	1	K1B4_0302	A
B4_chr	glimmer	CDS	329740	332445	13.63	-	1	K1B4_0303	K
B4_chr	glimmer	CDS	333057	335450	14.83	+	3	K1B4_0304	G
B4_chr	glimmer	CDS	335460	337544	11.21	+	3	K1B4_0305	G
B4_chr	glimmer	CDS	337655	338971	15	-	2	K1B4_0306	P
B4_chr	glimmer	CDS	339331	339906	13.26	-	1	K1B4_0307	O
B4_chr	glimmer	CDS	339965	340612	3.51	-	2	K1B4_0308	S
B4_chr	glimmer	CDS	340686	341456	9.22	+	3	K1B4_0309	S
B4_chr	glimmer	CDS	341485	342363	8.91	-	1	K1B4_0310	S
B4_chr	glimmer	CDS	342566	342802	10.66	-	2	K1B4_0311	K
B4_chr	glimmer	CDS	342802	345123	12.58	-	1	K1B4_0312	P
B4_chr	glimmer	CDS	345140	345367	6.25	-	2	K1B4_0313	P
B4_chr	glimmer	CDS	345805	348126	16.24	-	1	K1B4_0314	K
B4_chr	glimmer	CDS	348223	348699	13.05	-	1	K1B4_0315	K
B4_chr	glimmer	CDS	348927	349646	12.69	+	3	K1B4_0316	K
B4_chr	glimmer	CDS	349643	350995	12.48	+	2	K1B4_0317	T
B4_chr	glimmer	CDS	351026	351322	4.84	-	2	K1B4_0318	K
B4_chr	glimmer	CDS	351381	351533	3.84	-	3	K1B4_0319	S
B4_chr	glimmer	CDS	351506	351685	-0.06	-	2	K1B4_0320	-
B4_chr	glimmer	CDS	351815	353437	11.79	-	2	K1B4_0321	F
B4_chr	glimmer	CDS	353682	353810	5.69	+	3	K1B4_0322	-
B4_chr	glimmer	CDS	353816	355540	9.09	+	2	K1B4_0323	L
B4_chr	glimmer	CDS	355603	356487	14.95	-	1	K1B4_0324	O
B4_chr	glimmer	CDS	356506	356907	12	-	1	K1B4_0325	J
B4_chr	glimmer	CDS	356918	357586	12.53	-	2	K1B4_0326	S
B4_chr	glimmer	CDS	357651	359786	11.04	-	3	K1B4_0327	S
B4_chr	glimmer	CDS	360106	360666	10.49	+	1	K1B4_0328	L
B4_chr	glimmer	CDS	360832	363384	12.39	-	1	K1B4_0329	M
B4_chr	glimmer	CDS	363504	364283	10.19	+	3	K1B4_0330	N
B4_chr	glimmer	CDS	364283	364822	9.6	+	2	K1B4_0331	N
B4_chr	glimmer	CDS	364806	365246	4.08	+	3	K1B4_0332	S
B4_chr	glimmer	CDS	365236	365640	7.18	+	1	K1B4_0333	S
B4_chr	glimmer	CDS	365630	366790	9.23	+	2	K1B4_0334	U
B4_chr	glimmer	CDS	367035	367712	7.79	+	3	K1B4_0335	F
B4_chr	glimmer	CDS	367769	368857	8.99	+	2	K1B4_0336	E
B4_chr	glimmer	CDS	368949	370235	9.62	+	3	K1B4_0337	D
B4_chr	glimmer	CDS	370342	371178	7.06	+	1	K1B4_0338	L
B4_chr	glimmer	CDS	371196	371873	13.3	+	3	K1B4_0339	F
B4_chr	glimmer	CDS	371866	372624	13.57	+	1	K1B4_0340	F
B4_chr	glimmer	CDS	372617	373621	13.49	+	2	K1B4_0341	J
B4_chr	glimmer	CDS	373911	374816	10.02	+	3	K1B4_0342	K
B4_chr	glimmer	CDS	374833	375195	11.4	+	1	K1B4_0343	S
B4_chr	glimmer	CDS	375279	376442	13.11	+	3	K1B4_0344	E
B4_chr	glimmer	CDS	376442	377668	13.01	+	2	K1B4_0345	G
B4_chr	glimmer	CDS	377665	378543	13.44	+	1	K1B4_0346	S
B4_chr	glimmer	CDS	378554	378832	13.74	+	2	K1B4_0347	S
B4_chr	glimmer	CDS	379055	379558	61.6	+	2	K1B4_0348	S
B4_chr	glimmer	CDS	379854	381227	12.27	-	3	K1B4_0349	H
B4_chr	glimmer	CDS	381246	382052	12.82	-	3	K1B4_0350	P
B4_chr	glimmer	CDS	382179	382505	12.87	-	3	K1B4_0351	P
B4_chr	glimmer	CDS	382502	385045	15.07	-	2	K1B4_0352	C
B4_chr	glimmer	CDS	385307	386488	12.29	-	2	K1B4_0354	G
B4_chr	glimmer	CDS	386469	386615	1.02	+	3	K1B4_0353	-
B4_chr	glimmer	CDS	386759	387331	13.27	+	2	K1B4_0355	O
B4_chr	glimmer	CDS	387593	388195	12.69	+	2	K1B4_0356	D
B4_chr	glimmer	CDS	388227	388790	10.48	+	3	K1B4_0357	E
B4_chr	glimmer	CDS	388876	390096	14.35	+	1	K1B4_0358	E
B4_chr	glimmer	CDS	390163	392253	11.27	-	1	K1B4_0359	S
B4_chr	glimmer	CDS	392304	392936	12.78	-	3	K1B4_0360	K
B4_chr	glimmer	CDS	393238	393642	11.79	+	1	K1B4_0361	O
B4_chr	glimmer	CDS	393697	394566	10.78	-	1	K1B4_0362	F
B4_chr	glimmer	CDS	394620	394838	10.64	-	3	K1B4_0363	S
B4_chr	glimmer	CDS	394832	395854	10.38	-	2	K1B4_0364	S
B4_chr	glimmer	CDS	395854	397767	14.59	-	1	K1B4_0365	S
B4_chr	glimmer	CDS	397895	398449	5.97	+	2	K1B4_0366	S
B4_chr	glimmer	CDS	398449	400254	12.33	+	1	K1B4_0367	P
B4_chr	glimmer	CDS	400264	400464	7.14	+	1	K1B4_0368	S
B4_chr	glimmer	CDS	400559	401149	12.33	+	2	K1B4_0369	O
B4_chr	glimmer	CDS	401198	401401	15.05	-	2	K1B4_0370	S
B4_chr	glimmer	CDS	401637	402449	13.04	+	3	K1B4_0371	M
B4_chr	glimmer	CDS	402616	403338	9.94	+	1	K1B4_0372	S
B4_chr	glimmer	CDS	403338	403724	9.19	+	3	K1B4_0373	P
B4_chr	glimmer	CDS	403724	404083	6.48	+	2	K1B4_0374	J
B4_chr	glimmer	CDS	404091	404378	7.17	+	3	K1B4_0375	J
B4_chr	glimmer	CDS	404504	404878	4.27	+	2	K1B4_0376	J
B4_chr	glimmer	CDS	404975	405445	8.42	+	2	K1B4_0377	J
B4_chr	glimmer	CDS	405542	407656	11.62	+	2	K1B4_0378	J
B4_chr	glimmer	CDS	407727	408911	12.23	+	3	K1B4_0379	J
B4_chr	glimmer	CDS	409203	411896	6.57	+	3	K1B4_0380	G
B4_chr	glimmer	CDS	412065	412259	8.09	+	3	K1B4_0381	P
B4_chr	glimmer	CDS	412331	412807	13.17	+	2	K1B4_0382	P
B4_chr	glimmer	CDS	412836	413513	7.95	-	3	K1B4_0383	N
B4_chr	glimmer	CDS	413513	413974	4.59	-	2	K1B4_0384	U
B4_chr	glimmer	CDS	413971	415134	5.48	-	1	K1B4_0385	U
B4_chr	glimmer	CDS	415149	416132	7.26	-	3	K1B4_0386	U
B4_chr	glimmer	CDS	416125	416712	7.24	-	1	K1B4_0387	U
B4_chr	glimmer	CDS	416791	417081	4.89	-	1	K1B4_0388	N
B4_chr	glimmer	CDS	417078	417587	7.78	-	3	K1B4_0389	U
B4_chr	glimmer	CDS	417595	418032	8.43	-	1	K1B4_0390	U
B4_chr	glimmer	CDS	418042	419238	8.88	-	1	K1B4_0391	U
B4_chr	glimmer	CDS	419235	420716	8.27	-	3	K1B4_0392	N
B4_chr	glimmer	CDS	420726	422690	9.36	-	3	K1B4_0393	N
B4_chr	glimmer	CDS	422662	423477	2.75	-	1	K1B4_0394	U
B4_chr	glimmer	CDS	423620	424123	61.6	-	2	K1B4_0395	S
B4_chr	glimmer	CDS	424433	425902	3.31	+	2	K1B4_0396	U
B4_chr	glimmer	CDS	425904	426323	3.48	+	3	K1B4_0397	S
B4_chr	glimmer	CDS	426561	426872	7.28	+	3	K1B4_0398	J
B4_chr	glimmer	CDS	426905	427534	7.74	+	2	K1B4_0399	J
B4_chr	glimmer	CDS	427545	428150	8.77	+	3	K1B4_0400	J
B4_chr	glimmer	CDS	428147	428449	15.08	+	2	K1B4_0401	J
B4_chr	glimmer	CDS	428467	429288	9.07	+	1	K1B4_0402	J
B4_chr	glimmer	CDS	429434	429583	9.59	+	2	K1B4_0403	J
B4_chr	glimmer	CDS	429598	429930	8.75	+	1	K1B4_0404	J
B4_chr	glimmer	CDS	429948	430649	9.3	+	3	K1B4_0405	J
B4_chr	glimmer	CDS	430662	431072	9.26	+	3	K1B4_0406	J
B4_chr	glimmer	CDS	431072	431263	10.86	+	2	K1B4_0407	J
B4_chr	glimmer	CDS	431263	431517	10.6	+	1	K1B4_0408	J
B4_chr	glimmer	CDS	431700	432053	7.12	+	3	K1B4_0409	J
B4_chr	glimmer	CDS	432064	432378	10.63	+	1	K1B4_0410	J
B4_chr	glimmer	CDS	432393	432932	9.66	+	3	K1B4_0411	J
B4_chr	glimmer	CDS	432947	433252	4.97	+	2	K1B4_0412	J
B4_chr	glimmer	CDS	433286	433678	9.73	+	2	K1B4_0413	J
B4_chr	glimmer	CDS	433691	434224	8.49	+	2	K1B4_0414	J
B4_chr	glimmer	CDS	434234	434587	7.38	+	2	K1B4_0415	J
B4_chr	glimmer	CDS	434602	435105	10.53	+	1	K1B4_0416	J
B4_chr	glimmer	CDS	435109	435288	6.45	+	1	K1B4_0417	J
B4_chr	glimmer	CDS	435292	435726	8.99	+	1	K1B4_0418	J
B4_chr	glimmer	CDS	435734	437065	9.4	+	2	K1B4_0419	U
B4_chr	glimmer	CDS	437097	437213	3.67	+	3	K1B4_0420	J
B4_chr	glimmer	CDS	437360	437716	4.37	+	2	K1B4_0421	J
B4_chr	glimmer	CDS	437733	438122	3.16	+	3	K1B4_0422	J
B4_chr	glimmer	CDS	438168	438776	9.02	+	3	K1B4_0423	J
B4_chr	glimmer	CDS	438802	439791	7.75	+	1	K1B4_0424	K
B4_chr	glimmer	CDS	439832	440215	9.02	+	2	K1B4_0425	J
B4_chr	glimmer	CDS	440322	440690	6.05	+	3	K1B4_0426	S
B4_chr	glimmer	CDS	440701	441126	8.05	+	1	K1B4_0427	K
B4_chr	glimmer	CDS	441397	441807	11.13	-	1	K1B4_0428	M
B4_chr	glimmer	CDS	441937	443313	10.85	-	1	K1B4_0429	P
B4_chr	glimmer	CDS	443335	444624	10.31	-	1	K1B4_0430	J
B4_chr	glimmer	CDS	444670	445617	10.49	-	1	K1B4_0431	J
B4_chr	glimmer	CDS	445632	446141	13.68	-	3	K1B4_0432	J
B4_chr	glimmer	CDS	446271	447395	3.3	+	3	K1B4_0433	L
B4_chr	glimmer	CDS	447367	447840	11.03	+	1	K1B4_0434	S
B4_chr	glimmer	CDS	448106	448411	0.89	+	2	K1B4_0435	L
B4_chr	glimmer	CDS	448416	448988	5.18	+	3	K1B4_0436	J
B4_chr	glimmer	CDS	448993	449811	7.03	+	1	K1B4_0437	E
B4_chr	glimmer	CDS	449892	450065	7.13	+	3	K1B4_0438	S
B4_chr	glimmer	CDS	450041	450595	6.25	-	2	K1B4_0439	S
B4_chr	glimmer	CDS	454790	454909	4.43	+	2	K1B4_0440	-
B4_chr	glimmer	CDS	456477	457235	8.3	-	3	K1B4_0441	P
B4_chr	glimmer	CDS	457243	458346	10.2	-	1	K1B4_0442	P
B4_chr	glimmer	CDS	458356	459537	9.08	-	1	K1B4_0443	P
B4_chr	glimmer	CDS	459605	460630	10.96	-	2	K1B4_0444	E
B4_chr	glimmer	CDS	461061	461282	9.63	-	3	K1B4_0445	S
B4_chr	glimmer	CDS	461535	464639	11.31	-	3	K1B4_0446	U
B4_chr	glimmer	CDS	464651	465808	6.72	-	2	K1B4_0447	M
B4_chr	glimmer	CDS	466207	466869	7.79	+	1	K1B4_0448	K
B4_chr	glimmer	CDS	466872	466985	5.73	-	3	K1B4_0449	S
B4_chr	glimmer	CDS	467135	468019	9.77	-	2	K1B4_0450	L
B4_chr	glimmer	CDS	468105	468401	10.36	-	3	K1B4_0451	K
B4_chr	glimmer	CDS	468427	469272	5.84	-	1	K1B4_0452	J
B4_chr	glimmer	CDS	469721	470602	14.31	-	2	K1B4_0453	J
B4_chr	glimmer	CDS	470614	472065	12.66	-	1	K1B4_0454	H
B4_chr	glimmer	CDS	472055	472297	10.3	-	2	K1B4_0455	S
B4_chr	glimmer	CDS	472406	473755	14.57	-	2	K1B4_0456	I
B4_chr	glimmer	CDS	473766	474236	9.46	-	3	K1B4_0457	I
B4_chr	glimmer	CDS	474809	474928	2.09	-	2	K1B4_0458	-
B4_chr	glimmer	CDS	475013	475177	0.6	-	2	K1B4_0459	S
B4_chr	glimmer	CDS	475214	476188	13.85	-	2	K1B4_0460	C
B4_chr	glimmer	CDS	476340	478280	8.32	+	3	K1B4_0461	T
B4_chr	glimmer	CDS	478585	479628	12.92	+	1	K1B4_0462	D
B4_chr	glimmer	CDS	479694	480797	10.89	+	3	K1B4_0463	M
B4_chr	glimmer	CDS	480797	481285	8.09	+	2	K1B4_0464	M
B4_chr	glimmer	CDS	481294	481887	12.44	+	1	K1B4_0465	D
B4_chr	glimmer	CDS	481877	483346	13.56	+	2	K1B4_0466	J
B4_chr	glimmer	CDS	483462	487214	10.7	+	3	K1B4_0467	S
B4_chr	glimmer	CDS	487645	489090	13.9	+	1	K1B4_0468	S
B4_chr	glimmer	CDS	489224	490135	10.09	-	2	K1B4_0469	K
B4_chr	glimmer	CDS	490336	490539	6.09	+	1	K1B4_0470	S
B4_chr	glimmer	CDS	490547	491479	11.12	+	2	K1B4_0471	V
B4_chr	glimmer	CDS	491485	493452	11.1	+	1	K1B4_0472	U
B4_chr	glimmer	CDS	493544	493816	12.42	+	2	K1B4_0473	K
B4_chr	glimmer	CDS	493872	494135	10.81	-	3	K1B4_0474	S
B4_chr	glimmer	CDS	494500	494970	10.96	-	1	K1B4_0475	K
B4_chr	glimmer	CDS	495405	496343	14.13	+	3	K1B4_0476	C
B4_chr	glimmer	CDS	496406	497473	12.18	-	2	K1B4_0477	O
B4_chr	glimmer	CDS	497563	498930	11.86	-	1	K1B4_0478	M
B4_chr	glimmer	CDS	499084	499482	14.15	-	1	K1B4_0479	S
B4_chr	glimmer	CDS	499676	500803	9.45	+	2	K1B4_0480	D
B4_chr	glimmer	CDS	501022	501450	10.71	+	1	K1B4_0481	J
B4_chr	glimmer	CDS	501466	501858	10.65	+	1	K1B4_0482	J
B4_chr	glimmer	CDS	502253	502891	11.75	+	2	K1B4_0483	K
B4_chr	glimmer	CDS	502897	503394	12.65	+	1	K1B4_0484	S
B4_chr	glimmer	CDS	503437	504804	9.6	-	1	K1B4_0485	P
B4_chr	glimmer	CDS	505193	505975	12.71	+	2	K1B4_0486	K
B4_chr	glimmer	CDS	506097	506990	12.97	+	3	K1B4_0487	H
B4_chr	glimmer	CDS	507100	508590	13.49	+	1	K1B4_0488	E
B4_chr	glimmer	CDS	508638	509327	14.31	+	3	K1B4_0489	G
B4_chr	glimmer	CDS	509324	510199	11.56	+	2	K1B4_0490	F
B4_chr	glimmer	CDS	510196	510660	10.68	+	1	K1B4_0491	G
B4_chr	glimmer	CDS	510720	511847	4.55	-	3	K1B4_0492	S
B4_chr	glimmer	CDS	512032	512748	3.51	-	1	K1B4_0493	N
B4_chr	glimmer	CDS	512745	513290	5.27	-	3	K1B4_0494	-
B4_chr	glimmer	CDS	513287	513592	4.23	-	2	K1B4_0495	N
B4_chr	glimmer	CDS	513630	514133	61.6	-	3	K1B4_0496	S
B4_chr	glimmer	CDS	514378	516444	3.87	-	1	K1B4_0497	N
B4_chr	glimmer	CDS	516465	517139	4.42	-	3	K1B4_0498	N
B4_chr	glimmer	CDS	517240	517743	61.6	-	1	K1B4_0499	S
B4_chr	glimmer	CDS	518088	518852	4.62	-	3	K1B4_0500	N
B4_chr	glimmer	CDS	518940	519077	1.99	+	3	K1B4_0501	-
B4_chr	glimmer	CDS	519412	520830	14.87	-	1	K1B4_0502	C
B4_chr	glimmer	CDS	520843	525396	13.37	-	1	K1B4_0503	E
B4_chr	glimmer	CDS	525978	526907	12.45	+	3	K1B4_0504	S
B4_chr	glimmer	CDS	527003	529339	15.73	+	2	K1B4_0505	T
B4_chr	glimmer	CDS	529569	530222	15.84	+	3	K1B4_0506	Q
B4_chr	glimmer	CDS	530219	530947	8.3	+	2	K1B4_0507	M
B4_chr	glimmer	CDS	530944	531576	8.28	-	1	K1B4_0508	K
B4_chr	glimmer	CDS	531790	532062	9.09	-	1	K1B4_0509	G
B4_chr	glimmer	CDS	532059	532913	10.92	-	3	K1B4_0510	S
B4_chr	glimmer	CDS	532959	533450	10.89	-	3	K1B4_0511	G
B4_chr	glimmer	CDS	533568	533855	12	-	3	K1B4_0512	J
B4_chr	glimmer	CDS	533878	535311	11.74	-	1	K1B4_0513	K
B4_chr	glimmer	CDS	535359	536084	12.08	-	3	K1B4_0514	P
B4_chr	glimmer	CDS	536091	536648	10.97	-	3	K1B4_0515	S
B4_chr	glimmer	CDS	536617	537192	3.58	-	1	K1B4_0516	U
B4_chr	glimmer	CDS	537189	537755	13.62	-	3	K1B4_0517	F
B4_chr	glimmer	CDS	537776	538762	10.53	-	2	K1B4_0518	M
B4_chr	glimmer	CDS	538776	539753	9.54	-	3	K1B4_0519	P
B4_chr	glimmer	CDS	539963	540772	9.35	+	2	K1B4_0520	P
B4_chr	glimmer	CDS	540780	541562	12.34	+	3	K1B4_0521	Q
B4_chr	glimmer	CDS	541567	542118	11.97	+	1	K1B4_0522	Q
B4_chr	glimmer	CDS	542137	542772	14.66	+	1	K1B4_0523	Q
B4_chr	glimmer	CDS	542772	543065	8.91	+	3	K1B4_0524	S
B4_chr	glimmer	CDS	543210	543479	9.96	+	3	K1B4_0525	K
B4_chr	glimmer	CDS	543534	544793	12.66	+	3	K1B4_0526	M
B4_chr	glimmer	CDS	544841	545119	5.43	-	2	K1B4_0527	K
B4_chr	glimmer	CDS	545347	546318	12.44	-	1	K1B4_0528	H
B4_chr	glimmer	CDS	546577	546888	9.34	+	1	K1B4_0529	J
B4_chr	glimmer	CDS	546909	547166	9.43	+	3	K1B4_0530	J
B4_chr	glimmer	CDS	547293	548258	6.31	+	3	K1B4_0531	E
B4_chr	glimmer	CDS	548274	549446	15.28	+	3	K1B4_0532	S
B4_chr	glimmer	CDS	549632	550951	9.74	-	2	K1B4_0533	M
B4_chr	glimmer	CDS	551313	551789	14.46	+	3	K1B4_0534	K
B4_chr	glimmer	CDS	551945	552238	10.25	-	2	K1B4_0535	J
B4_chr	glimmer	CDS	552364	552993	8.44	+	1	K1B4_0536	J
B4_chr	glimmer	CDS	553093	555027	12.39	+	1	K1B4_0537	O
B4_chr	glimmer	CDS	555117	555965	9.62	+	3	K1B4_0538	H
B4_chr	glimmer	CDS	555958	557295	13.09	+	1	K1B4_0539	G
B4_chr	glimmer	CDS	557523	557855	10.06	+	3	K1B4_0540	U
B4_chr	glimmer	CDS	558523	560040	3.21	+	1	K1B4_0541	S
B4_chr	glimmer	CDS	560048	561391	13.2	-	2	K1B4_0542	F
B4_chr	glimmer	CDS	562022	562474	8.34	+	2	K1B4_0543	J
B4_chr	glimmer	CDS	562502	563989	15.21	+	2	K1B4_0544	K
B4_chr	glimmer	CDS	564014	566686	11.54	+	2	K1B4_0545	J
B4_chr	glimmer	CDS	566850	567251	14.43	+	3	K1B4_0546	J
B4_chr	glimmer	CDS	567251	568195	14.23	+	2	K1B4_0547	J
B4_chr	glimmer	CDS	568344	568613	5.96	+	3	K1B4_0548	J
B4_chr	glimmer	CDS	568860	570995	14.47	+	3	K1B4_0549	J
B4_chr	glimmer	CDS	571104	571988	4.9	+	3	K1B4_0550	D
B4_chr	glimmer	CDS	572168	574057	12.77	+	2	K1B4_0551	F
B4_chr	glimmer	CDS	574211	575455	14.58	+	2	K1B4_0552	E
B4_chr	glimmer	CDS	575573	576580	12.87	-	2	K1B4_0553	C
B4_chr	glimmer	CDS	576661	577539	12.7	-	1	K1B4_0554	O
B4_chr	glimmer	CDS	577548	578543	11.48	-	3	K1B4_0555	O
B4_chr	glimmer	CDS	578752	579276	16.43	+	1	K1B4_0556	I
B4_chr	glimmer	CDS	579270	579773	14.97	+	3	K1B4_0557	S
B4_chr	glimmer	CDS	579760	580041	12.42	-	1	K1B4_0558	L
B4_chr	glimmer	CDS	580113	580556	8.81	+	3	K1B4_0559	S
B4_chr	glimmer	CDS	580536	581054	14.48	-	3	K1B4_0560	S
B4_chr	glimmer	CDS	581182	581817	10.85	+	1	K1B4_0561	G
B4_chr	glimmer	CDS	581890	582930	13.68	+	1	K1B4_0562	S
B4_chr	glimmer	CDS	583044	583619	12.47	-	3	K1B4_0563	S
B4_chr	glimmer	CDS	583629	584219	8.5	-	3	K1B4_0564	J
B4_chr	glimmer	CDS	584239	584634	3.71	-	1	K1B4_0565	L
B4_chr	glimmer	CDS	584592	586628	13.96	-	3	K1B4_0566	M
B4_chr	glimmer	CDS	586693	587553	15.29	+	1	K1B4_0567	J
B4_chr	glimmer	CDS	587596	588687	3.37	-	1	K1B4_0568	N
B4_chr	glimmer	CDS	588698	591289	5.99	-	2	K1B4_0569	N
B4_chr	glimmer	CDS	591243	591842	5.12	-	3	K1B4_0570	M
B4_chr	glimmer	CDS	592018	592602	7.1	-	1	K1B4_0571	N
B4_chr	glimmer	CDS	593003	593704	9.77	-	2	K1B4_0572	G
B4_chr	glimmer	CDS	593759	594550	11.58	-	2	K1B4_0573	G
B4_chr	glimmer	CDS	594540	595283	10.55	-	3	K1B4_0574	G
B4_chr	glimmer	CDS	595308	596231	12.58	+	3	K1B4_0575	L
B4_chr	glimmer	CDS	596257	596409	1.89	-	1	K1B4_0576	G
B4_chr	glimmer	CDS	596448	596924	12.65	-	3	K1B4_0577	G
B4_chr	glimmer	CDS	597091	597951	12.58	-	1	K1B4_0578	F
B4_chr	glimmer	CDS	597964	599118	13.14	-	1	K1B4_0579	G
B4_chr	glimmer	CDS	599469	600602	9.96	-	3	K1B4_0580	G
B4_chr	glimmer	CDS	600599	601033	10.36	-	2	K1B4_0581	G
B4_chr	glimmer	CDS	601051	601929	13.04	-	1	K1B4_0582	G
B4_chr	glimmer	CDS	601919	602698	15.18	-	2	K1B4_0583	G
B4_chr	glimmer	CDS	602709	603182	13.58	-	3	K1B4_0584	G
B4_chr	glimmer	CDS	603205	604467	14.1	-	1	K1B4_0585	G
B4_chr	glimmer	CDS	604734	605543	11.17	+	3	K1B4_0586	K
B4_chr	glimmer	CDS	605598	606062	7.05	-	3	K1B4_0587	K
B4_chr	glimmer	CDS	606062	606202	11.92	-	2	K1B4_0588	K
B4_chr	glimmer	CDS	606546	608117	12.54	-	3	K1B4_0589	E
B4_chr	glimmer	CDS	608164	608283	2.11	-	1	K1B4_0590	-
B4_chr	glimmer	CDS	608492	609826	13.16	+	2	K1B4_0591	P
B4_chr	glimmer	CDS	609842	610612	11.98	+	2	K1B4_0592	G
B4_chr	glimmer	CDS	610648	611532	16.45	+	1	K1B4_0593	I
B4_chr	glimmer	CDS	611629	612774	11.9	+	1	K1B4_0594	G
B4_chr	glimmer	CDS	613467	613595	2.28	+	3	K1B4_0595	-
B4_chr	glimmer	CDS	613797	614984	3.34	-	3	K1B4_0596	-
B4_chr	glimmer	CDS	615006	615545	1.62	-	3	K1B4_0597	-
B4_chr	glimmer	CDS	616334	617272	6.91	+	2	K1B4_0598	K
B4_chr	glimmer	CDS	617371	618360	11.94	+	1	K1B4_0599	E
B4_chr	glimmer	CDS	618382	619713	12.01	+	1	K1B4_0600	E
B4_chr	glimmer	CDS	619739	620947	7.54	+	2	K1B4_0601	F
B4_chr	glimmer	CDS	620981	623275	13.87	+	2	K1B4_0602	C
B4_chr	glimmer	CDS	623289	623678	11.4	+	3	K1B4_0603	E
B4_chr	glimmer	CDS	623744	625114	9.43	+	2	K1B4_0604	E
B4_chr	glimmer	CDS	625389	626720	13.31	+	3	K1B4_0605	E
B4_chr	glimmer	CDS	626748	628058	11.59	+	3	K1B4_0606	S
B4_chr	glimmer	CDS	628192	628359	10.65	-	1	K1B4_0607	-
B4_chr	glimmer	CDS	628379	628981	9.53	-	2	K1B4_0608	S
B4_chr	glimmer	CDS	629185	630081	12.17	+	1	K1B4_0609	K
B4_chr	glimmer	CDS	630132	630488	6.64	-	3	K1B4_0610	S
B4_chr	glimmer	CDS	630730	631095	10.39	-	1	K1B4_0611	S
B4_chr	glimmer	CDS	631378	632364	11.66	-	1	K1B4_0612	O
B4_chr	glimmer	CDS	632434	632916	14.59	-	1	K1B4_0613	S
B4_chr	glimmer	CDS	633012	633311	11.73	-	3	K1B4_0614	S
B4_chr	glimmer	CDS	633301	633705	10.55	-	1	K1B4_0615	S
B4_chr	glimmer	CDS	633708	634013	12.51	-	3	K1B4_0616	S
B4_chr	glimmer	CDS	634051	634419	12.31	-	1	K1B4_0617	S
B4_chr	glimmer	CDS	634566	634934	4.92	-	3	K1B4_0618	S
B4_chr	glimmer	CDS	634953	635615	12.34	-	3	K1B4_0619	S
B4_chr	glimmer	CDS	635960	636736	12.79	-	2	K1B4_0620	K
B4_chr	glimmer	CDS	636866	638164	14.08	-	2	K1B4_0621	P
B4_chr	glimmer	CDS	638647	640059	15.4	+	1	K1B4_0622	G
B4_chr	glimmer	CDS	640074	641561	13.94	+	3	K1B4_0623	G
B4_chr	glimmer	CDS	641644	642195	7.01	+	1	K1B4_0624	S
B4_chr	glimmer	CDS	642200	643420	13.05	-	2	K1B4_0625	E
B4_chr	glimmer	CDS	644036	645001	16.15	-	2	K1B4_0626	P
B4_chr	glimmer	CDS	645284	646270	11.7	-	2	K1B4_0627	S
B4_chr	glimmer	CDS	646349	647041	9.01	-	2	K1B4_0628	S
B4_chr	glimmer	CDS	647118	647621	9.54	-	3	K1B4_0629	S
B4_chr	glimmer	CDS	647706	648842	12.5	+	3	K1B4_0630	J
B4_chr	glimmer	CDS	649126	649440	3.27	+	1	K1B4_0631	J
B4_chr	glimmer	CDS	649437	649853	5.99	+	3	K1B4_0632	K
B4_chr	glimmer	CDS	649898	651916	12.71	-	2	K1B4_0633	C
B4_chr	glimmer	CDS	652180	652293	1.59	-	1	K1B4_0634	-
B4_chr	glimmer	CDS	652342	654693	15.21	-	1	K1B4_0635	G
B4_chr	glimmer	CDS	654710	655537	10.67	-	2	K1B4_0636	-
B4_chr	glimmer	CDS	655844	656347	61.6	+	2	K1B4_0637	S
B4_chr	glimmer	CDS	656691	658124	11.28	-	3	K1B4_0638	E
B4_chr	glimmer	CDS	658187	658636	8.54	-	2	K1B4_0639	G
B4_chr	glimmer	CDS	658633	661725	12.85	-	1	K1B4_0640	G
B4_chr	glimmer	CDS	661909	662892	12.16	-	1	K1B4_0641	K
B4_chr	glimmer	CDS	663111	663443	14.54	+	3	K1B4_0642	J
B4_chr	glimmer	CDS	663485	664864	12.94	-	2	K1B4_0643	H
B4_chr	glimmer	CDS	664963	665091	3.37	+	1	K1B4_0644	-
B4_chr	glimmer	CDS	665282	666802	13.17	+	2	K1B4_0645	T
B4_chr	glimmer	CDS	666956	667579	11.88	-	2	K1B4_0646	K
B4_chr	glimmer	CDS	667867	668631	14.26	+	1	K1B4_0647	P
B4_chr	glimmer	CDS	668885	669391	10.49	+	2	K1B4_0648	L
B4_chr	glimmer	CDS	669470	671311	15.33	-	2	K1B4_0649	K
B4_chr	glimmer	CDS	671370	671492	0.15	-	3	K1B4_0650	K
B4_chr	glimmer	CDS	671506	673251	9.9	-	1	K1B4_0651	L
B4_chr	glimmer	CDS	673362	673577	10.47	-	3	K1B4_0652	J
B4_chr	glimmer	CDS	673815	674828	14.3	+	3	K1B4_0653	J
B4_chr	glimmer	CDS	674871	676334	12.67	-	3	K1B4_0654	P
B4_chr	glimmer	CDS	676382	676987	14.28	-	2	K1B4_0655	C
B4_chr	glimmer	CDS	676984	677895	11.95	-	1	K1B4_0656	C
B4_chr	glimmer	CDS	678102	679034	10.34	+	3	K1B4_0657	K
B4_chr	glimmer	CDS	679047	679664	7.94	-	3	K1B4_0658	I
B4_chr	glimmer	CDS	679769	680137	12.83	+	2	K1B4_0659	H
B4_chr	glimmer	CDS	680237	681049	13.8	+	2	K1B4_0660	V
B4_chr	glimmer	CDS	681230	682468	11.75	-	2	K1B4_0661	J
B4_chr	glimmer	CDS	682532	683152	13	-	2	K1B4_0662	T
B4_chr	glimmer	CDS	683394	684695	13.4	+	3	K1B4_0663	S
B4_chr	glimmer	CDS	684718	687558	12.4	+	1	K1B4_0664	H
B4_chr	glimmer	CDS	687606	689039	14.79	+	3	K1B4_0665	F
B4_chr	glimmer	CDS	689833	691494	10.01	-	1	K1B4_0666	S
B4_chr	glimmer	CDS	691521	692150	4.8	-	3	K1B4_0667	O
B4_chr	glimmer	CDS	692419	692619	6.64	+	1	K1B4_0668	S
B4_chr	glimmer	CDS	692662	693726	3.2	-	1	K1B4_0669	N
B4_chr	glimmer	CDS	693728	694477	3.99	-	2	K1B4_0670	M
B4_chr	glimmer	CDS	694493	697006	5.32	-	2	K1B4_0671	N
B4_chr	glimmer	CDS	697057	697608	7.66	-	1	K1B4_0672	N
B4_chr	glimmer	CDS	697892	698182	5.8	-	2	K1B4_0673	S
B4_chr	glimmer	CDS	698556	699209	14.33	+	3	K1B4_0674	H
B4_chr	glimmer	CDS	699471	699641	5.53	+	3	K1B4_0675	S
B4_chr	glimmer	CDS	699699	700472	10.8	-	3	K1B4_0676	P
B4_chr	glimmer	CDS	700615	701403	10.55	+	1	K1B4_0677	S
B4_chr	glimmer	CDS	701441	702601	12.87	-	2	K1B4_0678	E
B4_chr	glimmer	CDS	702607	703278	10.85	-	1	K1B4_0679	S
B4_chr	glimmer	CDS	703426	704907	11.5	-	1	K1B4_0680	M
B4_chr	glimmer	CDS	705112	705741	8.4	+	1	K1B4_0681	L
B4_chr	glimmer	CDS	705742	706164	4.53	+	1	K1B4_0682	S
B4_chr	glimmer	CDS	706189	707016	11.39	+	1	K1B4_0683	S
B4_chr	glimmer	CDS	707016	707597	11.55	+	3	K1B4_0684	S
B4_chr	glimmer	CDS	707626	709518	13.7	+	1	K1B4_0685	L
B4_chr	glimmer	CDS	709566	709880	10.12	-	3	K1B4_0686	S
B4_chr	glimmer	CDS	709911	710492	13.75	-	3	K1B4_0687	S
B4_chr	glimmer	CDS	711189	712538	10.12	-	3	K1B4_0688	T
B4_chr	glimmer	CDS	712535	713194	13.63	-	2	K1B4_0689	K
B4_chr	glimmer	CDS	713346	713738	11.38	+	3	K1B4_0690	S
B4_chr	glimmer	CDS	713791	714273	11.1	+	1	K1B4_0691	K
B4_chr	glimmer	CDS	714776	715171	3.54	+	2	K1B4_0692	K
B4_chr	glimmer	CDS	715304	716911	8.05	+	2	K1B4_0693	E
B4_chr	glimmer	CDS	717049	719307	15.1	+	1	K1B4_0694	L
B4_chr	glimmer	CDS	719661	720278	9.19	+	3	K1B4_0695	I
B4_chr	glimmer	CDS	720353	721765	9.75	+	2	K1B4_0696	D
B4_chr	glimmer	CDS	721876	724095	12.73	+	1	K1B4_0697	C
B4_chr	glimmer	CDS	724137	724394	6.57	-	3	K1B4_0698	M
B4_chr	glimmer	CDS	724445	725371	9.6	-	2	K1B4_0699	S
B4_chr	glimmer	CDS	725571	726398	12.14	-	3	K1B4_0700	S
B4_chr	glimmer	CDS	726503	727666	14.12	-	2	K1B4_0701	C
B4_chr	glimmer	CDS	727803	728759	10.46	+	3	K1B4_0702	K
B4_chr	glimmer	CDS	728799	729458	14.33	-	3	K1B4_0703	S
B4_chr	glimmer	CDS	729598	730920	9.81	-	1	K1B4_0704	E
B4_chr	glimmer	CDS	731037	731771	13.17	+	3	K1B4_0705	U
B4_chr	glimmer	CDS	731778	732203	14.49	+	3	K1B4_0706	U
B4_chr	glimmer	CDS	732475	733359	10.65	-	1	K1B4_0707	I
B4_chr	glimmer	CDS	733550	734044	13.89	+	2	K1B4_0708	S
B4_chr	glimmer	CDS	734084	735124	13.12	-	2	K1B4_0709	C
B4_chr	glimmer	CDS	735281	736168	10.83	+	2	K1B4_0710	Q
B4_chr	glimmer	CDS	736287	736574	7.04	+	3	K1B4_0711	S
B4_chr	glimmer	CDS	736651	736779	1.34	-	1	K1B4_0712	-
B4_chr	glimmer	CDS	736763	737881	11.3	+	2	K1B4_0713	C
B4_chr	glimmer	CDS	737884	738870	10.13	+	1	K1B4_0714	C
B4_chr	glimmer	CDS	738860	740038	13.39	+	2	K1B4_0715	C
B4_chr	glimmer	CDS	740035	741738	13.74	+	1	K1B4_0716	C
B4_chr	glimmer	CDS	741738	742232	13.33	+	3	K1B4_0717	C
B4_chr	glimmer	CDS	742225	742713	8.28	+	1	K1B4_0718	C
B4_chr	glimmer	CDS	742706	743047	8.13	+	2	K1B4_0719	S
B4_chr	glimmer	CDS	743060	743308	12.31	+	2	K1B4_0720	O
B4_chr	glimmer	CDS	743431	744297	14.57	-	1	K1B4_0721	O
B4_chr	glimmer	CDS	744502	746361	13.46	+	1	K1B4_0722	E
B4_chr	glimmer	CDS	746930	747433	61.6	+	2	K1B4_0723	S
B4_chr	glimmer	CDS	747694	750633	9.78	-	1	K1B4_0724	L
B4_chr	glimmer	CDS	751051	751554	38.69	+	1	K1B4_0725	L
B4_chr	glimmer	CDS	751556	752578	6.03	+	2	K1B4_0726	N
B4_chr	glimmer	CDS	752600	752977	4.44	+	2	K1B4_0727	M
B4_chr	glimmer	CDS	752989	753348	3.38	+	1	K1B4_0728	M
B4_chr	glimmer	CDS	753350	754414	3.55	+	2	K1B4_0729	N
B4_chr	glimmer	CDS	754457	754657	6.64	-	2	K1B4_0730	S
B4_chr	glimmer	CDS	754926	755519	6.34	+	3	K1B4_0731	O
B4_chr	glimmer	CDS	755747	756250	38.99	+	2	K1B4_0732	S
B4_chr	glimmer	CDS	756380	756661	4.55	-	2	K1B4_0733	N
B4_chr	glimmer	CDS	757160	757663	61.6	+	2	K1B4_0734	S
B4_chr	glimmer	CDS	758822	759529	11.22	-	2	K1B4_0735	S
B4_chr	glimmer	CDS	759927	762062	12.11	+	3	K1B4_0736	E
B4_chr	glimmer	CDS	762112	763368	11.86	-	1	K1B4_0737	G
B4_chr	glimmer	CDS	763430	763564	1.64	+	2	K1B4_0738	-
B4_chr	glimmer	CDS	763570	764649	12.41	-	1	K1B4_0739	M
B4_chr	glimmer	CDS	764714	764989	13.38	-	2	K1B4_0740	C
B4_chr	glimmer	CDS	765017	766069	9.93	-	2	K1B4_0741	L
B4_chr	glimmer	CDS	766230	766949	11.8	+	3	K1B4_0742	J
B4_chr	glimmer	CDS	766949	767275	13.09	+	2	K1B4_0743	S
B4_chr	glimmer	CDS	767298	767438	4.1	+	3	K1B4_0744	-
B4_chr	glimmer	CDS	767459	768178	16.46	+	2	K1B4_0745	S
B4_chr	glimmer	CDS	768354	769400	12.82	+	3	K1B4_0746	E
B4_chr	glimmer	CDS	769517	770524	11.44	+	2	K1B4_0747	S
B4_chr	glimmer	CDS	770679	771815	12.04	-	3	K1B4_0748	H
B4_chr	glimmer	CDS	771808	772401	13.23	-	1	K1B4_0749	F
B4_chr	glimmer	CDS	772409	772699	10.4	-	2	K1B4_0750	S
B4_chr	glimmer	CDS	772696	773262	13.75	-	1	K1B4_0751	S
B4_chr	glimmer	CDS	773280	773984	7.16	-	3	K1B4_0752	S
B4_chr	glimmer	CDS	774101	774982	9.78	+	2	K1B4_0753	N
B4_chr	glimmer	CDS	775031	775159	4.85	+	2	K1B4_0754	-
B4_chr	glimmer	CDS	775166	775582	9.07	-	2	K1B4_0755	J
B4_chr	glimmer	CDS	775582	776145	11.32	-	1	K1B4_0756	K
B4_chr	glimmer	CDS	776254	777204	16.37	-	1	K1B4_0757	F
B4_chr	glimmer	CDS	777217	777948	10.87	-	1	K1B4_0758	J
B4_chr	glimmer	CDS	778028	778735	11.31	-	2	K1B4_0759	L
B4_chr	glimmer	CDS	778830	779285	9.91	-	3	K1B4_0760	S
B4_chr	glimmer	CDS	779404	780798	14.4	-	1	K1B4_0761	E
B4_chr	glimmer	CDS	781222	782376	13.14	-	1	K1B4_0762	H
B4_chr	glimmer	CDS	782571	782696	3.88	-	3	K1B4_0763	-
B4_chr	glimmer	CDS	782794	782937	1.31	+	1	K1B4_0764	-
B4_chr	glimmer	CDS	783031	783162	1.54	+	1	K1B4_0765	S
B4_chr	glimmer	CDS	783249	785147	12.89	+	3	K1B4_0766	H
B4_chr	glimmer	CDS	785285	786205	14.43	+	2	K1B4_0767	E
B4_chr	glimmer	CDS	786411	787169	10.75	-	3	K1B4_0768	O
B4_chr	glimmer	CDS	787447	789438	13.42	+	1	K1B4_0769	G
B4_chr	glimmer	CDS	789752	790195	6.4	+	2	K1B4_0770	G
B4_chr	glimmer	CDS	790223	791611	11.85	+	2	K1B4_0771	G
B4_chr	glimmer	CDS	791626	792903	12.82	+	1	K1B4_0772	E
B4_chr	glimmer	CDS	792900	793865	9.38	+	3	K1B4_0773	G
B4_chr	glimmer	CDS	793887	794396	12.87	+	3	K1B4_0774	K
B4_chr	glimmer	CDS	794393	795106	7.53	+	2	K1B4_0775	F
B4_chr	glimmer	CDS	795391	796410	8.45	+	1	K1B4_0776	H
B4_chr	glimmer	CDS	796460	797623	13.4	+	2	K1B4_0777	F
B4_chr	glimmer	CDS	797838	798917	11.29	+	3	K1B4_0778	F
B4_chr	glimmer	CDS	799275	800135	13.2	+	3	K1B4_0779	M
B4_chr	glimmer	CDS	800316	800909	10.54	+	3	K1B4_0780	S
B4_chr	glimmer	CDS	801002	801742	10.49	+	2	K1B4_0781	S
B4_chr	glimmer	CDS	801909	802805	10.59	+	3	K1B4_0782	K
B4_chr	glimmer	CDS	802802	804280	11.67	-	2	K1B4_0783	C
B4_chr	glimmer	CDS	804304	804837	13.77	-	1	K1B4_0784	I
B4_chr	glimmer	CDS	804845	805558	9.3	-	2	K1B4_0785	I
B4_chr	glimmer	CDS	805762	806655	11.81	-	1	K1B4_0787	K
B4_chr	glimmer	CDS	806631	806744	1.18	+	3	K1B4_0786	-
B4_chr	glimmer	CDS	806797	807027	4.67	+	1	K1B4_0788	K
B4_chr	glimmer	CDS	807083	807742	14.52	+	2	K1B4_0789	G
B4_chr	glimmer	CDS	807913	808026	3.6	-	1	K1B4_0790	-
B4_chr	glimmer	CDS	807998	809230	13.99	+	2	K1B4_0791	E
B4_chr	glimmer	CDS	809619	810221	7.22	-	3	K1B4_0792	H
B4_chr	glimmer	CDS	810467	810796	4.58	-	2	K1B4_0793	D
B4_chr	glimmer	CDS	810964	811542	10.52	+	1	K1B4_0794	S
B4_chr	glimmer	CDS	811568	812893	13.31	+	2	K1B4_0795	E
B4_chr	glimmer	CDS	812890	814068	12.15	+	1	K1B4_0796	C
B4_chr	glimmer	CDS	814091	815293	14.18	+	2	K1B4_0797	C
B4_chr	glimmer	CDS	815740	816834	15.14	+	1	K1B4_0798	E
B4_chr	glimmer	CDS	816858	817247	13.06	+	3	K1B4_0799	E
B4_chr	glimmer	CDS	817366	820239	16.06	+	1	K1B4_0800	E
B4_chr	glimmer	CDS	820405	821844	15.12	-	1	K1B4_0801	G
B4_chr	glimmer	CDS	821883	822194	11.99	+	3	K1B4_0802	S
B4_chr	glimmer	CDS	822358	823017	12.17	+	1	K1B4_0803	S
B4_chr	glimmer	CDS	823213	824193	14.16	-	1	K1B4_0804	J
B4_chr	glimmer	CDS	824436	824702	8.47	+	3	K1B4_0805	S
B4_chr	glimmer	CDS	824683	825090	8.6	+	1	K1B4_0806	S
B4_chr	glimmer	CDS	825130	825651	12.76	-	1	K1B4_0807	C
B4_chr	glimmer	CDS	825763	826659	12.71	+	1	K1B4_0808	L
B4_chr	glimmer	CDS	826684	827394	13.62	+	1	K1B4_0809	O
B4_chr	glimmer	CDS	827400	829133	13.87	+	3	K1B4_0810	L
B4_chr	glimmer	CDS	829285	829440	1.12	-	1	K1B4_0811	-
B4_chr	glimmer	CDS	829441	830322	14.2	+	1	K1B4_0812	J
B4_chr	glimmer	CDS	830332	831849	16.09	+	1	K1B4_0813	J
B4_chr	glimmer	CDS	831892	832440	8.49	-	1	K1B4_0814	I
B4_chr	glimmer	CDS	832563	832688	6.23	-	3	K1B4_0815	-
B4_chr	glimmer	CDS	832690	833988	7.58	-	1	K1B4_0816	F
B4_chr	glimmer	CDS	834559	836493	6.7	+	1	K1B4_0817	C
B4_chr	glimmer	CDS	836493	836981	7.2	+	3	K1B4_0818	C
B4_chr	glimmer	CDS	837017	838384	10.9	-	2	K1B4_0819	S
B4_chr	glimmer	CDS	838420	839736	10.52	-	1	K1B4_0820	F
B4_chr	glimmer	CDS	839754	841154	7.74	-	3	K1B4_0821	F
B4_chr	glimmer	CDS	841319	844189	11.5	-	2	K1B4_0822	F
B4_chr	glimmer	CDS	844186	844965	12.51	-	1	K1B4_0823	C
B4_chr	glimmer	CDS	845016	846344	11.37	-	3	K1B4_0824	F
B4_chr	glimmer	CDS	846347	849445	9.5	-	2	K1B4_0825	C
B4_chr	glimmer	CDS	849767	850345	3.45	-	2	K1B4_0826	S
B4_chr	glimmer	CDS	850739	851218	4.9	+	2	K1B4_0827	M
B4_chr	glimmer	CDS	851266	852891	11.36	+	1	K1B4_0828	O
B4_chr	glimmer	CDS	853112	854044	14.62	-	2	K1B4_0829	E
B4_chr	glimmer	CDS	854092	855489	9.46	-	1	K1B4_0830	F
B4_chr	glimmer	CDS	855530	856741	10.93	-	2	K1B4_0831	E
B4_chr	glimmer	CDS	856799	857995	12.99	-	2	K1B4_0832	E
B4_chr	glimmer	CDS	858053	859243	13.4	-	2	K1B4_0833	F
B4_chr	glimmer	CDS	859719	861497	7.5	+	3	K1B4_0834	K
B4_chr	glimmer	CDS	861537	862016	6.59	-	3	K1B4_0835	F
B4_chr	glimmer	CDS	862013	862891	10.73	-	2	K1B4_0836	F
B4_chr	glimmer	CDS	862902	865199	9.89	-	3	K1B4_0837	F
B4_chr	glimmer	CDS	865614	866369	5.51	+	3	K1B4_0838	M
B4_chr	glimmer	CDS	866755	868365	3.6	+	1	K1B4_0839	G
B4_chr	glimmer	CDS	869090	869593	61.6	-	2	K1B4_0840	S
B4_chr	glimmer	CDS	869816	869968	4.03	-	2	K1B4_0841	-
B4_chr	glimmer	CDS	870128	870937	2.98	-	2	K1B4_0842	K
B4_chr	glimmer	CDS	871271	871753	2.71	-	2	K1B4_0843	K
B4_chr	glimmer	CDS	872403	873392	7.01	+	3	K1B4_0844	L
B4_chr	glimmer	CDS	873518	874747	4.39	-	2	K1B4_0845	E
B4_chr	glimmer	CDS	875002	876183	8.65	+	1	K1B4_0846	I
B4_chr	glimmer	CDS	876470	877306	8.73	+	2	K1B4_0847	G
B4_chr	glimmer	CDS	877336	878097	12.41	+	1	K1B4_0848	I
B4_chr	glimmer	CDS	878412	879830	11.95	+	3	K1B4_0849	E
B4_chr	glimmer	CDS	879959	880651	10.09	+	2	K1B4_0850	M
B4_chr	glimmer	CDS	880638	881573	7.75	-	3	K1B4_0851	K
B4_chr	glimmer	CDS	881654	882958	12.35	+	2	K1B4_0852	E
B4_chr	glimmer	CDS	882965	883996	11.65	-	2	K1B4_0853	K
B4_chr	glimmer	CDS	884581	886740	12.26	+	1	K1B4_0854	I
B4_chr	glimmer	CDS	886778	887926	13.4	+	2	K1B4_0855	E
B4_chr	glimmer	CDS	887958	888998	11.71	-	3	K1B4_0856	C
B4_chr	glimmer	CDS	889106	889324	13.03	-	2	K1B4_0857	M
B4_chr	glimmer	CDS	889462	890175	13.07	-	1	K1B4_0858	P
B4_chr	glimmer	CDS	890244	890933	8.44	-	3	K1B4_0859	L
B4_chr	glimmer	CDS	891012	891173	1.48	-	3	K1B4_0860	-
B4_chr	glimmer	CDS	891618	892148	5.35	+	3	K1B4_0861	L
B4_chr	glimmer	CDS	892161	894407	11.5	+	3	K1B4_0862	T
B4_chr	glimmer	CDS	894558	895433	12.28	+	3	K1B4_0863	M
B4_chr	glimmer	CDS	895440	896234	13.32	+	3	K1B4_0864	F
B4_chr	glimmer	CDS	896419	896889	5.5	+	1	K1B4_0865	N
B4_chr	glimmer	CDS	896880	897443	10.42	+	3	K1B4_0866	U
B4_chr	glimmer	CDS	897440	897847	6.62	+	2	K1B4_0867	S
B4_chr	glimmer	CDS	897832	898155	3.99	+	1	K1B4_0868	N
B4_chr	glimmer	CDS	898168	901536	12.8	+	1	K1B4_0869	L
B4_chr	glimmer	CDS	901712	904600	12.42	+	2	K1B4_0870	O
B4_chr	glimmer	CDS	904593	908135	11.96	+	3	K1B4_0871	L
B4_chr	glimmer	CDS	908135	909961	10.8	+	2	K1B4_0872	L
B4_chr	glimmer	CDS	910023	911354	12.53	-	3	K1B4_0873	E
B4_chr	glimmer	CDS	911586	912839	11.95	+	3	K1B4_0874	M
B4_chr	glimmer	CDS	913448	914515	12.67	+	2	K1B4_0875	M
B4_chr	glimmer	CDS	914760	915560	14.47	+	3	K1B4_0876	H
B4_chr	glimmer	CDS	915611	916054	13.21	-	2	K1B4_0877	S
B4_chr	glimmer	CDS	916054	917259	12.03	-	1	K1B4_0878	E
B4_chr	glimmer	CDS	917451	917678	12.48	+	3	K1B4_0879	M
B4_chr	glimmer	CDS	918029	918946	8.66	+	2	K1B4_0880	K
B4_chr	glimmer	CDS	918965	919360	10.69	+	2	K1B4_0881	S
B4_chr	glimmer	CDS	919353	920453	13.02	+	3	K1B4_0882	J
B4_chr	glimmer	CDS	920497	921228	8.98	-	1	K1B4_0883	K
B4_chr	glimmer	CDS	921286	921708	9	-	1	K1B4_0884	G
B4_chr	glimmer	CDS	921710	923128	11.09	-	2	K1B4_0885	F
B4_chr	glimmer	CDS	923237	925012	12.04	-	2	K1B4_0886	G
B4_chr	glimmer	CDS	925482	926981	9.6	+	3	K1B4_0887	G
B4_chr	glimmer	CDS	926985	927968	8.48	+	3	K1B4_0888	G
B4_chr	glimmer	CDS	928042	928992	10.05	+	1	K1B4_0889	G
B4_chr	glimmer	CDS	929045	930625	4.09	+	2	K1B4_0890	G
B4_chr	glimmer	CDS	930690	931688	8.42	+	3	K1B4_0891	K
B4_chr	glimmer	CDS	931821	932468	8.93	+	3	K1B4_0892	G
B4_chr	glimmer	CDS	932493	933644	12.89	+	3	K1B4_0893	C
B4_chr	glimmer	CDS	933749	934504	10.07	-	2	K1B4_0894	L
B4_chr	glimmer	CDS	934616	935983	14.31	-	2	K1B4_0895	E
B4_chr	glimmer	CDS	936041	937330	10.96	-	2	K1B4_0896	E
B4_chr	glimmer	CDS	937887	939251	11.84	-	3	K1B4_0897	S
B4_chr	glimmer	CDS	939363	940211	9.1	-	3	K1B4_0898	F
B4_chr	glimmer	CDS	940279	940824	8.11	+	1	K1B4_0899	S
B4_chr	glimmer	CDS	941446	941775	8.7	+	1	K1B4_0900	S
B4_chr	glimmer	CDS	941775	942557	11.47	+	3	K1B4_0901	J
B4_chr	glimmer	CDS	942575	943024	10.27	+	2	K1B4_0902	C
B4_chr	glimmer	CDS	943459	944811	12.92	+	1	K1B4_0903	P
B4_chr	glimmer	CDS	944813	946153	12.07	+	2	K1B4_0904	M
B4_chr	glimmer	CDS	946174	947514	14.79	+	1	K1B4_0905	M
B4_chr	glimmer	CDS	947747	950503	11.94	-	2	K1B4_0906	T
B4_chr	glimmer	CDS	950560	951861	8.42	+	1	K1B4_0907	J
B4_chr	glimmer	CDS	951909	954143	12.28	+	3	K1B4_0908	F
B4_chr	glimmer	CDS	954221	954469	12.6	+	2	K1B4_0909	K
B4_chr	glimmer	CDS	954469	954804	2.05	+	1	K1B4_0910	T
B4_chr	glimmer	CDS	954875	955666	14.52	+	2	K1B4_0911	F
B4_chr	glimmer	CDS	955894	957531	10.72	+	1	K1B4_0912	F
B4_chr	glimmer	CDS	957619	958917	12.65	+	1	K1B4_0913	F
B4_chr	glimmer	CDS	958977	959849	3.31	-	3	K1B4_0914	S
B4_chr	glimmer	CDS	959863	960003	12.66	-	1	K1B4_0915	-
B4_chr	glimmer	CDS	960142	960813	8.47	+	1	K1B4_0916	F
B4_chr	glimmer	CDS	961553	961693	1.09	+	2	K1B4_0917	-
B4_chr	glimmer	CDS	961797	962003	2.9	-	3	K1B4_0919	-
B4_chr	glimmer	CDS	961987	962112	3.26	-	1	K1B4_0918	-
B4_chr	glimmer	CDS	962857	964335	11.23	-	1	K1B4_0920	G
B4_chr	glimmer	CDS	964362	965639	10.53	-	3	K1B4_0921	P
B4_chr	glimmer	CDS	965958	966239	8.31	+	3	K1B4_0922	I
B4_chr	glimmer	CDS	966250	966753	61.6	-	1	K1B4_0923	S
B4_chr	glimmer	CDS	967062	967520	9.01	+	3	K1B4_0924	I
B4_chr	glimmer	CDS	967590	969044	12.5	+	3	K1B4_0925	C
B4_chr	glimmer	CDS	969066	970475	11.25	+	3	K1B4_0926	E
B4_chr	glimmer	CDS	970453	971232	11.16	+	1	K1B4_0927	C
B4_chr	glimmer	CDS	971229	972089	9.9	+	3	K1B4_0928	C
B4_chr	glimmer	CDS	972237	972812	12.55	-	3	K1B4_0929	K
B4_chr	glimmer	CDS	972829	973089	8.23	-	1	K1B4_0930	C
B4_chr	glimmer	CDS	973080	974351	10.96	-	3	K1B4_0931	C
B4_chr	glimmer	CDS	974429	974791	10.68	-	2	K1B4_0932	F
B4_chr	glimmer	CDS	975110	976909	13.03	+	2	K1B4_0933	E
B4_chr	glimmer	CDS	976909	978621	12.18	+	1	K1B4_0934	H
B4_chr	glimmer	CDS	978695	979429	13.34	+	2	K1B4_0935	E
B4_chr	glimmer	CDS	979910	982606	3.05	-	2	K1B4_0936	L
B4_chr	glimmer	CDS	983217	984779	3.32	+	3	K1B4_0937	S
B4_chr	glimmer	CDS	984772	985371	3.47	+	1	K1B4_0938	S
B4_chr	glimmer	CDS	985394	986452	8.12	+	2	K1B4_0939	L
B4_chr	glimmer	CDS	986933	987187	3.39	+	2	K1B4_0940	S
B4_chr	glimmer	CDS	987187	987894	3.71	+	1	K1B4_0941	S
B4_chr	glimmer	CDS	987891	988808	3.06	+	3	K1B4_0942	L
B4_chr	glimmer	CDS	988981	989094	1.3	+	1	K1B4_0943	L
B4_chr	glimmer	CDS	990287	991324	8.19	-	2	K1B4_0944	S
B4_chr	glimmer	CDS	991576	992484	15.52	+	1	K1B4_0945	H
B4_chr	glimmer	CDS	992486	993913	14.37	+	2	K1B4_0946	H
B4_chr	glimmer	CDS	993913	994518	11.74	+	1	K1B4_0947	F
B4_chr	glimmer	CDS	994568	994891	11.78	+	2	K1B4_0948	S
B4_chr	glimmer	CDS	995085	995396	8.65	+	3	K1B4_0949	D
B4_chr	glimmer	CDS	995415	996125	8.04	+	3	K1B4_0950	I
B4_chr	glimmer	CDS	996125	996604	15.69	+	2	K1B4_0951	I
B4_chr	glimmer	CDS	996601	997650	10.38	+	1	K1B4_0952	J
B4_chr	glimmer	CDS	997631	998392	7.55	+	2	K1B4_0953	F
B4_chr	glimmer	CDS	998386	999012	9.17	+	1	K1B4_0954	J
B4_chr	glimmer	CDS	999127	999294	4.77	-	1	K1B4_0955	-
B4_chr	glimmer	CDS	999302	1000291	6.28	+	2	K1B4_0956	M
B4_chr	glimmer	CDS	1000354	1001346	10.65	+	1	K1B4_0957	K
B4_chr	glimmer	CDS	1001440	1002759	8.76	-	1	K1B4_0958	E
B4_chr	glimmer	CDS	1002893	1003669	8.99	-	2	K1B4_0959	G
B4_chr	glimmer	CDS	1003674	1004312	9.65	-	3	K1B4_0960	G
B4_chr	glimmer	CDS	1004309	1005571	7.51	-	2	K1B4_0961	S
B4_chr	glimmer	CDS	1005568	1006476	11.31	-	1	K1B4_0962	I
B4_chr	glimmer	CDS	1006672	1007439	9.24	+	1	K1B4_0963	K
B4_chr	glimmer	CDS	1007490	1008146	8.82	-	3	K1B4_0964	T
B4_chr	glimmer	CDS	1008252	1010813	13.93	-	3	K1B4_0965	L
B4_chr	glimmer	CDS	1010889	1011068	1.15	+	3	K1B4_0966	-
B4_chr	glimmer	CDS	1011100	1011453	9.03	+	1	K1B4_0967	S
B4_chr	glimmer	CDS	1011490	1013568	13.55	-	1	K1B4_0968	K
B4_chr	glimmer	CDS	1013642	1014652	15.15	-	2	K1B4_0969	O
B4_chr	glimmer	CDS	1014649	1015770	11.99	-	1	K1B4_0970	O
B4_chr	glimmer	CDS	1015770	1016042	10.9	-	3	K1B4_0971	O
B4_chr	glimmer	CDS	1016033	1016905	13.96	-	2	K1B4_0972	K
B4_chr	glimmer	CDS	1016909	1017271	2.16	-	2	K1B4_0973	S
B4_chr	glimmer	CDS	1017471	1017932	10.64	+	3	K1B4_0974	K
B4_chr	glimmer	CDS	1018057	1018668	9.26	+	1	K1B4_0975	C
B4_chr	glimmer	CDS	1018665	1020491	15.6	+	3	K1B4_0976	C
B4_chr	glimmer	CDS	1020494	1021417	16.06	+	2	K1B4_0977	C
B4_chr	glimmer	CDS	1021414	1023144	14.83	+	1	K1B4_0978	C
B4_chr	glimmer	CDS	1023154	1023696	11.98	+	1	K1B4_0979	C
B4_chr	glimmer	CDS	1023744	1024463	13.07	+	3	K1B4_0980	C
B4_chr	glimmer	CDS	1024460	1024870	10.89	+	2	K1B4_0981	E
B4_chr	glimmer	CDS	1024863	1025333	16.02	+	3	K1B4_0982	C
B4_chr	glimmer	CDS	1025492	1026916	14.61	-	2	K1B4_0983	G
B4_chr	glimmer	CDS	1026925	1028382	15.79	-	1	K1B4_0984	G
B4_chr	glimmer	CDS	1028600	1029652	12.44	+	2	K1B4_0985	K
B4_chr	glimmer	CDS	1029656	1029823	2.56	+	2	K1B4_0986	-
B4_chr	glimmer	CDS	1029801	1030328	11.5	+	3	K1B4_0987	C
B4_chr	glimmer	CDS	1030481	1032733	11.6	+	2	K1B4_0988	O
B4_chr	glimmer	CDS	1032861	1033994	15.64	-	3	K1B4_0989	C
B4_chr	glimmer	CDS	1033991	1035430	12.85	-	2	K1B4_0990	C
B4_chr	glimmer	CDS	1035617	1037131	14.09	+	2	K1B4_0991	K
B4_chr	glimmer	CDS	1037128	1038093	17.62	-	1	K1B4_0992	F
B4_chr	glimmer	CDS	1038086	1038859	11.28	-	2	K1B4_0993	K
B4_chr	glimmer	CDS	1038926	1039285	5.22	-	2	K1B4_0994	K
B4_chr	glimmer	CDS	1039391	1040170	12.84	-	2	K1B4_0995	I
B4_chr	glimmer	CDS	1040174	1040545	6.86	-	2	K1B4_0996	G
B4_chr	glimmer	CDS	1040556	1041515	12.61	-	3	K1B4_0997	G
B4_chr	glimmer	CDS	1041512	1042075	10.93	-	2	K1B4_0998	G
B4_chr	glimmer	CDS	1042331	1043416	13.78	+	2	K1B4_0999	M
B4_chr	glimmer	CDS	1043560	1044057	12.06	+	1	K1B4_1000	S
B4_chr	glimmer	CDS	1044137	1045198	16.59	+	2	K1B4_1001	L
B4_chr	glimmer	CDS	1045267	1045767	13.97	+	1	K1B4_1002	S
B4_chr	glimmer	CDS	1045895	1048525	13.04	+	2	K1B4_1003	J
B4_chr	glimmer	CDS	1048534	1048650	1.2	-	1	K1B4_1004	-
B4_chr	glimmer	CDS	1048760	1048945	5.23	+	2	K1B4_1005	J
B4_chr	glimmer	CDS	1050403	1050969	10.32	+	1	K1B4_1006	S
B4_chr	glimmer	CDS	1050966	1051394	4.48	+	3	K1B4_1007	S
B4_chr	glimmer	CDS	1051467	1053023	13.23	+	3	K1B4_1008	H
B4_chr	glimmer	CDS	1053173	1053688	13.89	+	2	K1B4_1009	F
B4_chr	glimmer	CDS	1053752	1055290	11.54	-	2	K1B4_1010	U
B4_chr	glimmer	CDS	1055307	1056287	14.39	-	3	K1B4_1011	V
B4_chr	glimmer	CDS	1056291	1056578	2.37	+	3	K1B4_1012	-
B4_chr	glimmer	CDS	1056606	1057136	11.35	-	3	K1B4_1013	K
B4_chr	glimmer	CDS	1057227	1057562	9.96	-	3	K1B4_1014	S
B4_chr	glimmer	CDS	1057552	1058244	11.04	-	1	K1B4_1015	E
B4_chr	glimmer	CDS	1058413	1059594	13.46	-	1	K1B4_1016	P
B4_chr	glimmer	CDS	1059587	1059733	3.2	-	2	K1B4_1017	-
B4_chr	glimmer	CDS	1059886	1060878	15.54	-	1	K1B4_1018	E
B4_chr	glimmer	CDS	1060936	1062000	14.82	-	1	K1B4_1019	P
B4_chr	glimmer	CDS	1061993	1063195	11.24	-	2	K1B4_1020	P
B4_chr	glimmer	CDS	1063549	1064508	10.62	-	1	K1B4_1021	F
B4_chr	glimmer	CDS	1064518	1066662	12.71	-	1	K1B4_1022	F
B4_chr	glimmer	CDS	1066635	1067045	3.88	-	3	K1B4_1023	F
B4_chr	glimmer	CDS	1067042	1067287	9.79	-	2	K1B4_1024	O
B4_chr	glimmer	CDS	1067535	1067864	6.8	-	3	K1B4_1025	S
B4_chr	glimmer	CDS	1068016	1068360	5.78	+	1	K1B4_1026	S
B4_chr	glimmer	CDS	1068397	1068846	7.75	-	1	K1B4_1027	U
B4_chr	glimmer	CDS	1069514	1069918	11.38	+	2	K1B4_1028	K
B4_chr	glimmer	CDS	1069965	1070489	10.21	-	3	K1B4_1029	P
B4_chr	glimmer	CDS	1070499	1070798	5.03	-	3	K1B4_1030	K
B4_chr	glimmer	CDS	1070981	1071139	10.41	+	2	K1B4_1031	S
B4_chr	glimmer	CDS	1071223	1071672	13.67	+	1	K1B4_1032	S
B4_chr	glimmer	CDS	1071673	1072335	14.54	-	1	K1B4_1033	K
B4_chr	glimmer	CDS	1072356	1073756	11.01	-	3	K1B4_1034	E
B4_chr	glimmer	CDS	1073994	1075274	14.88	-	3	K1B4_1035	E
B4_chr	glimmer	CDS	1075288	1076736	15.87	-	1	K1B4_1036	C
B4_chr	glimmer	CDS	1076759	1078027	10.07	-	2	K1B4_1037	C
B4_chr	glimmer	CDS	1078047	1079024	12.31	-	3	K1B4_1038	C
B4_chr	glimmer	CDS	1079360	1079524	0.73	-	2	K1B4_1039	G
B4_chr	glimmer	CDS	1079544	1080047	61.6	-	3	K1B4_1040	S
B4_chr	glimmer	CDS	1080338	1082842	5.39	+	2	K1B4_1041	M
B4_chr	glimmer	CDS	1083580	1084062	11.74	-	1	K1B4_1042	J
B4_chr	glimmer	CDS	1084194	1084670	5.26	+	3	K1B4_1043	I
B4_chr	glimmer	CDS	1084660	1084950	10.34	+	1	K1B4_1044	S
B4_chr	glimmer	CDS	1085012	1085353	7.11	-	2	K1B4_1045	M
B4_chr	glimmer	CDS	1085502	1087163	11.54	-	3	K1B4_1046	L
B4_chr	glimmer	CDS	1087249	1088055	8.41	-	1	K1B4_1047	F
B4_chr	glimmer	CDS	1088124	1088285	1.39	-	3	K1B4_1049	-
B4_chr	glimmer	CDS	1088250	1088843	14.96	+	3	K1B4_1048	O
B4_chr	glimmer	CDS	1088898	1090160	13.34	-	3	K1B4_1050	P
B4_chr	glimmer	CDS	1090205	1091071	10.31	-	2	K1B4_1051	S
B4_chr	glimmer	CDS	1091163	1092524	15.17	+	3	K1B4_1052	U
B4_chr	glimmer	CDS	1092773	1093021	9.1	+	2	K1B4_1053	J
B4_chr	glimmer	CDS	1093037	1093588	7.52	+	2	K1B4_1054	J
B4_chr	glimmer	CDS	1093619	1094386	7.13	+	2	K1B4_1055	J
B4_chr	glimmer	CDS	1094428	1094775	8.72	+	1	K1B4_1056	J
B4_chr	glimmer	CDS	1094851	1095333	3.61	-	1	K1B4_1057	M
B4_chr	glimmer	CDS	1095349	1096398	8.93	-	1	K1B4_1058	T
B4_chr	glimmer	CDS	1096410	1096571	9.85	-	3	K1B4_1059	T
B4_chr	glimmer	CDS	1096564	1097082	6.04	-	1	K1B4_1060	S
B4_chr	glimmer	CDS	1097232	1097597	4.59	-	3	K1B4_1061	S
B4_chr	glimmer	CDS	1097807	1098877	11.63	+	2	K1B4_1062	E
B4_chr	glimmer	CDS	1098888	1100009	12.62	+	3	K1B4_1063	E
B4_chr	glimmer	CDS	1100052	1101212	11.9	-	3	K1B4_1064	E
B4_chr	glimmer	CDS	1101462	1101803	10.43	-	3	K1B4_1065	J
B4_chr	glimmer	CDS	1102074	1102811	10.83	-	3	K1B4_1066	M
B4_chr	glimmer	CDS	1102946	1103926	11.5	+	2	K1B4_1067	J
B4_chr	glimmer	CDS	1103923	1104654	6.89	+	1	K1B4_1068	S
B4_chr	glimmer	CDS	1104784	1107357	13.06	+	1	K1B4_1069	O
B4_chr	glimmer	CDS	1111507	1111626	5.96	+	1	K1B4_1070	-
B4_chr	glimmer	CDS	1112677	1112811	0.04	-	1	K1B4_1071	-
B4_chr	glimmer	CDS	1113215	1114513	5.9	+	2	K1B4_1072	P
B4_chr	glimmer	CDS	1114510	1114782	7.32	-	1	K1B4_1073	S
B4_chr	glimmer	CDS	1114879	1116234	11.57	-	1	K1B4_1074	I
B4_chr	glimmer	CDS	1116348	1119008	11.31	-	3	K1B4_1075	C
B4_chr	glimmer	CDS	1119040	1119738	7.78	-	1	K1B4_1076	S
B4_chr	glimmer	CDS	1119807	1120226	7.17	-	3	K1B4_1077	O
B4_chr	glimmer	CDS	1120433	1121470	11.62	+	2	K1B4_1078	J
B4_chr	glimmer	CDS	1121518	1122207	11.53	-	1	K1B4_1079	L
B4_chr	glimmer	CDS	1122512	1122895	12.73	+	2	K1B4_1080	S
B4_chr	glimmer	CDS	1122951	1123538	7.45	-	3	K1B4_1081	U
B4_chr	glimmer	CDS	1123641	1124522	6.24	+	3	K1B4_1082	K
B4_chr	glimmer	CDS	1124731	1126065	14.86	-	1	K1B4_1083	F
B4_chr	glimmer	CDS	1126197	1126934	9.69	+	3	K1B4_1084	J
B4_chr	glimmer	CDS	1126919	1128541	9.89	-	2	K1B4_1085	H
B4_chr	glimmer	CDS	1128949	1129524	5.45	+	1	K1B4_1086	K
B4_chr	glimmer	CDS	1129557	1130207	9.07	+	3	K1B4_1087	T
B4_chr	glimmer	CDS	1130207	1131163	9.49	+	2	K1B4_1088	T
B4_chr	glimmer	CDS	1131160	1131639	7.94	+	1	K1B4_1089	T
B4_chr	glimmer	CDS	1131837	1133636	13.38	+	3	K1B4_1090	J
B4_chr	glimmer	CDS	1133661	1134626	12.08	+	3	K1B4_1091	U
B4_chr	glimmer	CDS	1134964	1135578	11.49	+	1	K1B4_1092	J
B4_chr	glimmer	CDS	1135575	1136480	14.78	+	3	K1B4_1093	S
B4_chr	glimmer	CDS	1136492	1137220	8.55	+	2	K1B4_1094	L
B4_chr	glimmer	CDS	1137232	1137963	16.29	+	1	K1B4_1095	H
B4_chr	glimmer	CDS	1137963	1138343	9.96	+	3	K1B4_1096	I
B4_chr	glimmer	CDS	1139038	1139223	3.11	-	1	K1B4_1097	C
B4_chr	glimmer	CDS	1139354	1140202	11.89	-	2	K1B4_1098	K
B4_chr	glimmer	CDS	1140411	1141046	9.98	+	3	K1B4_1099	E
B4_chr	glimmer	CDS	1141104	1141607	9.98	+	3	K1B4_1100	F
B4_chr	glimmer	CDS	1141604	1143160	12.26	-	2	K1B4_1101	M
B4_chr	glimmer	CDS	1143418	1147305	14.03	+	1	K1B4_1102	F
B4_chr	glimmer	CDS	1147863	1149290	10.63	+	3	K1B4_1103	T
B4_chr	glimmer	CDS	1149455	1150168	10.56	+	2	K1B4_1104	N
B4_chr	glimmer	CDS	1150158	1151492	13.75	+	3	K1B4_1105	K
B4_chr	glimmer	CDS	1151553	1151891	15.14	+	3	K1B4_1106	K
B4_chr	glimmer	CDS	1151936	1153126	13.82	-	2	K1B4_1107	C
B4_chr	glimmer	CDS	1153454	1154707	15.41	+	2	K1B4_1108	E
B4_chr	glimmer	CDS	1154905	1156098	12	-	1	K1B4_1109	K
B4_chr	glimmer	CDS	1156291	1159497	12.37	+	1	K1B4_1110	S
B4_chr	glimmer	CDS	1159594	1160577	13.9	+	1	K1B4_1111	G
B4_chr	glimmer	CDS	1160600	1162111	13.95	+	2	K1B4_1112	P
B4_chr	glimmer	CDS	1162136	1163134	14.43	+	2	K1B4_1113	G
B4_chr	glimmer	CDS	1163167	1164261	14	+	1	K1B4_1114	E
B4_chr	glimmer	CDS	1164273	1165145	10.83	+	3	K1B4_1115	G
B4_chr	glimmer	CDS	1165193	1165615	11.11	-	2	K1B4_1116	S
B4_chr	glimmer	CDS	1165712	1166914	11.92	-	2	K1B4_1117	P
B4_chr	glimmer	CDS	1166924	1167736	14.45	-	2	K1B4_1118	I
B4_chr	glimmer	CDS	1167733	1168053	4.83	-	1	K1B4_1119	P
B4_chr	glimmer	CDS	1168053	1168571	10	-	3	K1B4_1120	Q
B4_chr	glimmer	CDS	1168568	1169929	10.63	-	2	K1B4_1121	P
B4_chr	glimmer	CDS	1170062	1170955	11.36	+	2	K1B4_1122	K
B4_chr	glimmer	CDS	1171115	1172254	11.46	+	2	K1B4_1123	E
B4_chr	glimmer	CDS	1172246	1173526	8.7	-	2	K1B4_1124	K
B4_chr	glimmer	CDS	1173717	1174571	10.58	-	3	K1B4_1125	S
B4_chr	glimmer	CDS	1174716	1175519	13.28	-	3	K1B4_1126	G
B4_chr	glimmer	CDS	1175638	1176378	16.72	+	1	K1B4_1127	J
B4_chr	glimmer	CDS	1176739	1177227	11.05	+	1	K1B4_1128	K
B4_chr	glimmer	CDS	1177339	1178553	14.3	+	1	K1B4_1129	E
B4_chr	glimmer	CDS	1178581	1178967	13.67	+	1	K1B4_1130	C
B4_chr	glimmer	CDS	1178984	1179307	8.74	+	2	K1B4_1131	S
B4_chr	glimmer	CDS	1179273	1179395	3.83	+	3	K1B4_1132	-
B4_chr	glimmer	CDS	1179403	1179918	13.34	+	1	K1B4_1133	O
B4_chr	glimmer	CDS	1179935	1181785	14.53	+	2	K1B4_1134	O
B4_chr	glimmer	CDS	1181787	1182122	9.98	+	3	K1B4_1135	C
B4_chr	glimmer	CDS	1182134	1182334	11.5	+	2	K1B4_1136	S
B4_chr	glimmer	CDS	1182393	1183676	14.38	+	3	K1B4_1137	E
B4_chr	glimmer	CDS	1183818	1184594	12.97	+	3	K1B4_1138	S
B4_chr	glimmer	CDS	1184625	1184750	1.55	-	3	K1B4_1139	-
B4_chr	glimmer	CDS	1185412	1186257	10.7	-	1	K1B4_1140	P
B4_chr	glimmer	CDS	1186464	1191425	12.97	+	3	K1B4_1141	S
B4_chr	glimmer	CDS	1191465	1193738	9.52	+	3	K1B4_1142	M
B4_chr	glimmer	CDS	1193887	1194318	12.3	+	1	K1B4_1143	F
B4_chr	glimmer	CDS	1194468	1195622	15.21	+	3	K1B4_1144	J
B4_chr	glimmer	CDS	1195907	1196920	9.61	+	2	K1B4_1145	S
B4_chr	glimmer	CDS	1196947	1198065	13.86	+	1	K1B4_1146	I
B4_chr	glimmer	CDS	1198176	1199450	11.89	+	3	K1B4_1147	J
B4_chr	glimmer	CDS	1199468	1200088	11.83	+	2	K1B4_1148	S
B4_chr	glimmer	CDS	1200099	1201277	10.14	+	3	K1B4_1149	M
B4_chr	glimmer	CDS	1201395	1202867	12.81	+	3	K1B4_1150	J
B4_chr	glimmer	CDS	1202937	1203152	5.04	+	3	K1B4_1151	S
B4_chr	glimmer	CDS	1203149	1204519	11.23	-	2	K1B4_1152	L
B4_chr	glimmer	CDS	1204636	1206147	13.95	+	1	K1B4_1153	F
B4_chr	glimmer	CDS	1206216	1207793	14.39	+	3	K1B4_1154	F
B4_chr	glimmer	CDS	1207986	1209242	6.03	+	3	K1B4_1155	S
B4_chr	glimmer	CDS	1209245	1209904	3.63	-	2	K1B4_1156	S
B4_chr	glimmer	CDS	1209901	1210449	3.78	-	1	K1B4_1157	S
B4_chr	glimmer	CDS	1210545	1210676	2.84	-	3	K1B4_1158	S
B4_chr	glimmer	CDS	1210696	1211031	3.75	-	1	K1B4_1159	S
B4_chr	glimmer	CDS	1211102	1211365	6.46	-	2	K1B4_1160	-
B4_chr	glimmer	CDS	1211415	1212437	5.34	-	3	K1B4_1161	S
B4_chr	glimmer	CDS	1212447	1213346	5.68	-	3	K1B4_1162	S
B4_chr	glimmer	CDS	1213343	1213642	8.98	-	2	K1B4_1163	-
B4_chr	glimmer	CDS	1213639	1213788	7.14	-	1	K1B4_1164	-
B4_chr	glimmer	CDS	1213940	1214530	5.71	-	2	K1B4_1165	S
B4_chr	glimmer	CDS	1214685	1214915	5.16	+	3	K1B4_1166	-
B4_chr	glimmer	CDS	1215031	1215147	5.36	-	1	K1B4_1167	-
B4_chr	glimmer	CDS	1215258	1216301	3.14	+	3	K1B4_1168	S
B4_chr	glimmer	CDS	1216312	1217121	3.36	+	1	K1B4_1169	-
B4_chr	glimmer	CDS	1217524	1217988	4.47	+	1	K1B4_1170	S
B4_chr	glimmer	CDS	1218047	1218574	2.03	+	2	K1B4_1171	-
B4_chr	glimmer	CDS	1218571	1219101	6.45	+	1	K1B4_1172	-
B4_chr	glimmer	CDS	1219098	1220135	3.87	+	3	K1B4_1173	-
B4_chr	glimmer	CDS	1220135	1220650	2.02	+	2	K1B4_1174	-
B4_chr	glimmer	CDS	1220708	1220923	5.9	+	2	K1B4_1175	-
B4_chr	glimmer	CDS	1221110	1221337	5.77	+	2	K1B4_1176	-
B4_chr	glimmer	CDS	1221330	1221668	0.83	+	3	K1B4_1177	S
B4_chr	glimmer	CDS	1221746	1222075	7.61	+	2	K1B4_1178	-
B4_chr	glimmer	CDS	1222135	1222728	8.28	+	1	K1B4_1179	S
B4_chr	glimmer	CDS	1222725	1224200	5.16	+	3	K1B4_1180	-
B4_chr	glimmer	CDS	1224252	1224482	4.27	-	3	K1B4_1181	-
B4_chr	glimmer	CDS	1224934	1225053	0.83	-	1	K1B4_1182	-
B4_chr	glimmer	CDS	1225585	1225791	8.08	+	1	K1B4_1183	-
B4_chr	glimmer	CDS	1225806	1227476	8.41	+	3	K1B4_1184	S
B4_chr	glimmer	CDS	1227473	1227769	9.98	+	2	K1B4_1185	-
B4_chr	glimmer	CDS	1227772	1228470	11.68	+	1	K1B4_1186	S
B4_chr	glimmer	CDS	1228488	1229474	7.6	+	3	K1B4_1187	-
B4_chr	glimmer	CDS	1229526	1229966	9.63	+	3	K1B4_1188	-
B4_chr	glimmer	CDS	1229977	1230345	8.42	+	1	K1B4_1189	-
B4_chr	glimmer	CDS	1230397	1230720	3.29	+	1	K1B4_1190	S
B4_chr	glimmer	CDS	1230720	1231325	7.98	+	3	K1B4_1191	S
B4_chr	glimmer	CDS	1231325	1233790	5.77	+	2	K1B4_1192	-
B4_chr	glimmer	CDS	1233790	1234254	8.69	+	1	K1B4_1193	S
B4_chr	glimmer	CDS	1234254	1234793	4.89	+	3	K1B4_1194	-
B4_chr	glimmer	CDS	1234806	1237334	6.13	+	3	K1B4_1195	-
B4_chr	glimmer	CDS	1237334	1238899	8.21	+	2	K1B4_1196	-
B4_chr	glimmer	CDS	1238899	1241655	5.94	+	1	K1B4_1197	-
B4_chr	glimmer	CDS	1241645	1241764	0.91	+	2	K1B4_1198	-
B4_chr	glimmer	CDS	1241972	1242595	6.53	-	2	K1B4_1199	S
B4_chr	glimmer	CDS	1242966	1243226	6.96	-	3	K1B4_1200	-
B4_chr	glimmer	CDS	1243422	1245773	3.21	+	3	K1B4_1201	S
B4_chr	glimmer	CDS	1245785	1246831	3.17	-	2	K1B4_1202	I
B4_chr	glimmer	CDS	1247016	1247420	1.66	+	3	K1B4_1203	S
B4_chr	glimmer	CDS	1247593	1247736	4.29	-	1	K1B4_1204	-
B4_chr	glimmer	CDS	1247726	1248313	8.93	+	2	K1B4_1205	S
B4_chr	glimmer	CDS	1248310	1248798	3.7	+	1	K1B4_1206	S
B4_chr	glimmer	CDS	1248993	1249532	12.76	-	3	K1B4_1207	S
B4_chr	glimmer	CDS	1249548	1250063	8.43	-	3	K1B4_1208	M
B4_chr	glimmer	CDS	1250377	1250568	6.01	-	1	K1B4_1209	S
B4_chr	glimmer	CDS	1250586	1250738	3.28	+	3	K1B4_1210	-
B4_chr	glimmer	CDS	1250920	1253163	8.97	+	1	K1B4_1211	T
B4_chr	glimmer	CDS	1253202	1254641	10.99	-	3	K1B4_1212	F
B4_chr	glimmer	CDS	1254748	1256814	11.43	-	1	K1B4_1213	F
B4_chr	glimmer	CDS	1256985	1257623	14.34	-	3	K1B4_1214	F
B4_chr	glimmer	CDS	1257623	1258660	14.86	-	2	K1B4_1215	F
B4_chr	glimmer	CDS	1258874	1259008	2.52	-	2	K1B4_1217	-
B4_chr	glimmer	CDS	1258985	1259611	14.12	+	2	K1B4_1216	F
B4_chr	glimmer	CDS	1259697	1260986	11.71	+	3	K1B4_1218	F
B4_chr	glimmer	CDS	1261036	1261782	8.55	+	1	K1B4_1219	J
B4_chr	glimmer	CDS	1261920	1262279	15.03	-	3	K1B4_1220	P
B4_chr	glimmer	CDS	1262300	1263763	14.35	-	2	K1B4_1221	S
B4_chr	glimmer	CDS	1263976	1265037	15.79	+	1	K1B4_1222	S
B4_chr	glimmer	CDS	1265075	1265923	11.82	-	2	K1B4_1223	P
B4_chr	glimmer	CDS	1265945	1266898	12.32	-	2	K1B4_1224	K
B4_chr	glimmer	CDS	1266950	1267957	8.48	-	2	K1B4_1225	K
B4_chr	glimmer	CDS	1267987	1268400	5.75	-	1	K1B4_1226	E
B4_chr	glimmer	CDS	1268393	1269151	7.93	-	2	K1B4_1227	C
B4_chr	glimmer	CDS	1269148	1269444	8.3	-	1	K1B4_1228	C
B4_chr	glimmer	CDS	1269399	1269692	4.4	-	3	K1B4_1229	C
B4_chr	glimmer	CDS	1269702	1271417	11.01	-	3	K1B4_1230	C
B4_chr	glimmer	CDS	1271407	1272573	9.62	-	1	K1B4_1231	C
B4_chr	glimmer	CDS	1272546	1272971	7.32	-	3	K1B4_1232	C
B4_chr	glimmer	CDS	1272991	1273641	12.55	-	1	K1B4_1233	C
B4_chr	glimmer	CDS	1273653	1274876	14.33	-	3	K1B4_1234	C
B4_chr	glimmer	CDS	1274893	1275840	10.59	-	1	K1B4_1235	C
B4_chr	glimmer	CDS	1275851	1277242	7.72	-	2	K1B4_1236	C
B4_chr	glimmer	CDS	1277197	1277967	10.88	-	1	K1B4_1237	C
B4_chr	glimmer	CDS	1277967	1278584	6.41	-	3	K1B4_1238	C
B4_chr	glimmer	CDS	1278837	1279307	11.58	-	3	K1B4_1239	O
B4_chr	glimmer	CDS	1279307	1279879	8.29	-	2	K1B4_1240	K
B4_chr	glimmer	CDS	1280025	1280903	9.62	+	3	K1B4_1241	E
B4_chr	glimmer	CDS	1280920	1281954	11.21	+	1	K1B4_1242	M
B4_chr	glimmer	CDS	1282167	1282880	16.18	+	3	K1B4_1243	F
B4_chr	glimmer	CDS	1283035	1283262	4.6	+	1	K1B4_1244	S
B4_chr	glimmer	CDS	1283807	1284670	10.22	+	2	K1B4_1245	S
B4_chr	glimmer	CDS	1284685	1286700	8.36	+	1	K1B4_1246	J
B4_chr	glimmer	CDS	1286774	1287472	12.61	+	2	K1B4_1247	S
B4_chr	glimmer	CDS	1287582	1287782	10.1	-	3	K1B4_1248	S
B4_chr	glimmer	CDS	1287810	1288937	11.21	-	3	K1B4_1249	E
B4_chr	glimmer	CDS	1288941	1289297	11.67	-	3	K1B4_1250	P
B4_chr	glimmer	CDS	1289836	1292949	13.68	-	1	K1B4_1251	U
B4_chr	glimmer	CDS	1293113	1294813	10.71	-	2	K1B4_1252	T
B4_chr	glimmer	CDS	1295019	1296998	11.37	+	3	K1B4_1253	C
B4_chr	glimmer	CDS	1297066	1297641	13.63	+	1	K1B4_1254	L
B4_chr	glimmer	CDS	1297767	1298810	9.44	+	3	K1B4_1255	S
B4_chr	glimmer	CDS	1298905	1300908	12.54	-	1	K1B4_1256	G
B4_chr	glimmer	CDS	1300928	1301878	10.49	-	2	K1B4_1257	F
B4_chr	glimmer	CDS	1302167	1304446	14.6	+	2	K1B4_1258	C
B4_chr	glimmer	CDS	1304739	1305074	13.56	+	3	K1B4_1259	E
B4_chr	glimmer	CDS	1305087	1305566	8.44	+	3	K1B4_1260	E
B4_chr	glimmer	CDS	1305541	1306242	10.37	+	1	K1B4_1261	E
B4_chr	glimmer	CDS	1306239	1307042	14.73	+	3	K1B4_1262	F
B4_chr	glimmer	CDS	1307039	1308055	14.64	+	2	K1B4_1263	C
B4_chr	glimmer	CDS	1308094	1308387	11.63	+	1	K1B4_1264	C
B4_chr	glimmer	CDS	1308494	1308781	10.38	+	2	K1B4_1265	C
B4_chr	glimmer	CDS	1308793	1310196	13.71	+	1	K1B4_1266	C
B4_chr	glimmer	CDS	1310207	1311043	11.66	+	2	K1B4_1267	E
B4_chr	glimmer	CDS	1311033	1312220	12.61	+	3	K1B4_1268	C
B4_chr	glimmer	CDS	1312421	1312549	2.16	+	2	K1B4_1269	-
B4_chr	glimmer	CDS	1312637	1313863	14.3	+	2	K1B4_1270	E
B4_chr	glimmer	CDS	1313860	1315263	13.86	+	1	K1B4_1271	E
B4_chr	glimmer	CDS	1315275	1316636	14.37	+	3	K1B4_1272	E
B4_chr	glimmer	CDS	1316657	1317544	13.58	+	2	K1B4_1273	E
B4_chr	glimmer	CDS	1317554	1318135	11.75	+	2	K1B4_1274	E
B4_chr	glimmer	CDS	1318226	1318726	10.5	+	2	K1B4_1275	C
B4_chr	glimmer	CDS	1318772	1319824	11.81	+	2	K1B4_1276	K
B4_chr	glimmer	CDS	1319830	1320729	10.59	-	1	K1B4_1277	H
B4_chr	glimmer	CDS	1320733	1321602	12.21	-	1	K1B4_1278	M
B4_chr	glimmer	CDS	1321816	1322241	11.66	+	1	K1B4_1279	K
B4_chr	glimmer	CDS	1322330	1322677	13.44	+	2	K1B4_1280	S
B4_chr	glimmer	CDS	1322738	1322911	7.34	+	2	K1B4_1281	S
B4_chr	glimmer	CDS	1322957	1323313	9.83	+	2	K1B4_1282	S
B4_chr	glimmer	CDS	1323409	1324308	15.27	+	1	K1B4_1283	P
B4_chr	glimmer	CDS	1324548	1325852	10.32	-	3	K1B4_1284	V
B4_chr	glimmer	CDS	1325857	1327281	12.82	-	1	K1B4_1285	G
B4_chr	glimmer	CDS	1327285	1328181	13.07	-	1	K1B4_1286	S
B4_chr	glimmer	CDS	1328345	1329202	11.22	+	2	K1B4_1287	K
B4_chr	glimmer	CDS	1329331	1330122	12.44	+	1	K1B4_1288	I
B4_chr	glimmer	CDS	1330280	1331296	13.73	+	2	K1B4_1289	P
B4_chr	glimmer	CDS	1331296	1332129	17.03	+	1	K1B4_1290	P
B4_chr	glimmer	CDS	1332129	1333004	16.64	+	3	K1B4_1291	P
B4_chr	glimmer	CDS	1332994	1334091	15.7	+	1	K1B4_1292	P
B4_chr	glimmer	CDS	1334226	1335137	14.57	+	3	K1B4_1293	E
B4_chr	glimmer	CDS	1335326	1336060	5.97	-	2	K1B4_1294	S
B4_chr	glimmer	CDS	1336093	1336467	7.38	-	1	K1B4_1295	S
B4_chr	glimmer	CDS	1336572	1337423	11.99	+	3	K1B4_1296	H
B4_chr	glimmer	CDS	1337466	1337975	15.19	-	3	K1B4_1297	G
B4_chr	glimmer	CDS	1338016	1339743	11.53	-	1	K1B4_1298	G
B4_chr	glimmer	CDS	1339788	1340045	8.56	-	3	K1B4_1299	G
B4_chr	glimmer	CDS	1340429	1341400	15.12	-	2	K1B4_1300	E
B4_chr	glimmer	CDS	1341585	1342346	9.15	-	3	K1B4_1301	E
B4_chr	glimmer	CDS	1342576	1343562	8.79	+	1	K1B4_1302	D
B4_chr	glimmer	CDS	1343633	1345648	14.2	+	2	K1B4_1303	L
B4_chr	glimmer	CDS	1345650	1345868	10.66	+	3	K1B4_1304	S
B4_chr	glimmer	CDS	1345865	1346863	11.32	-	2	K1B4_1305	S
B4_chr	glimmer	CDS	1346953	1347879	8.45	+	1	K1B4_1306	K
B4_chr	glimmer	CDS	1347918	1348682	8.62	-	3	K1B4_1307	S
B4_chr	glimmer	CDS	1348931	1349764	9.08	+	2	K1B4_1308	F
B4_chr	glimmer	CDS	1349824	1351080	9.02	+	1	K1B4_1309	G
B4_chr	glimmer	CDS	1351133	1351291	6.58	+	2	K1B4_1310	-
B4_chr	glimmer	CDS	1351332	1352216	6.78	+	3	K1B4_1311	K
B4_chr	glimmer	CDS	1352846	1352977	2.84	-	2	K1B4_1312	-
B4_chr	glimmer	CDS	1352981	1354396	14.1	+	2	K1B4_1313	J
B4_chr	glimmer	CDS	1354448	1354840	6.89	-	2	K1B4_1314	L
B4_chr	glimmer	CDS	1354842	1355186	10.08	-	3	K1B4_1315	L
B4_chr	glimmer	CDS	1355821	1358010	8.84	+	1	K1B4_1316	T
B4_chr	glimmer	CDS	1358060	1359262	13.21	-	2	K1B4_1317	U
B4_chr	glimmer	CDS	1359661	1360836	13.52	+	1	K1B4_1318	P
B4_chr	glimmer	CDS	1360977	1361303	7.88	-	3	K1B4_1319	S
B4_chr	glimmer	CDS	1361418	1362674	10.11	-	3	K1B4_1320	P
B4_chr	glimmer	CDS	1362878	1363843	11.53	+	2	K1B4_1321	F
B4_chr	glimmer	CDS	1364062	1364388	18.27	+	1	K1B4_1322	G
B4_chr	glimmer	CDS	1364410	1365657	13.51	+	1	K1B4_1323	G
B4_chr	glimmer	CDS	1365672	1366775	13.81	+	3	K1B4_1324	E
B4_chr	glimmer	CDS	1366757	1367794	11.97	+	2	K1B4_1325	G
B4_chr	glimmer	CDS	1367819	1370314	15.3	+	2	K1B4_1326	G
B4_chr	glimmer	CDS	1370317	1371174	12.33	-	1	K1B4_1327	K
B4_chr	glimmer	CDS	1371187	1371921	15.4	-	1	K1B4_1328	K
B4_chr	glimmer	CDS	1371936	1373615	12.13	-	3	K1B4_1329	T
B4_chr	glimmer	CDS	1374010	1375248	11.36	+	1	K1B4_1330	E
B4_chr	glimmer	CDS	1375313	1375429	3.78	-	2	K1B4_1331	-
B4_chr	glimmer	CDS	1375740	1376660	10.49	-	3	K1B4_1332	M
B4_chr	glimmer	CDS	1377013	1377255	7.33	+	1	K1B4_1333	S
B4_chr	glimmer	CDS	1377531	1377674	0.81	+	3	K1B4_1334	-
B4_chr	glimmer	CDS	1377903	1378538	8.44	+	3	K1B4_1335	S
B4_chr	glimmer	CDS	1379123	1380301	9.84	+	2	K1B4_1336	C
B4_chr	glimmer	CDS	1380355	1382049	8.7	+	1	K1B4_1337	E
B4_chr	glimmer	CDS	1382119	1383063	5.11	+	1	K1B4_1338	U
B4_chr	glimmer	CDS	1383137	1384282	5.01	+	2	K1B4_1339	C
B4_chr	glimmer	CDS	1384338	1387724	3.85	-	3	K1B4_1340	T
B4_chr	glimmer	CDS	1387936	1388550	7.08	-	1	K1B4_1341	K
B4_chr	glimmer	CDS	1389258	1389761	61.6	-	3	K1B4_1342	S
B4_chr	glimmer	CDS	1389984	1390106	3.53	-	3	K1B4_1343	-
B4_chr	glimmer	CDS	1390110	1391525	2.8	+	3	K1B4_1344	-
B4_chr	glimmer	CDS	1391630	1392694	3.06	-	2	K1B4_1345	I
B4_chr	glimmer	CDS	1393595	1394047	6.16	+	2	K1B4_1346	K
B4_chr	glimmer	CDS	1394349	1394927	5.11	+	3	K1B4_1347	K
B4_chr	glimmer	CDS	1395048	1396118	3.16	-	3	K1B4_1348	L
B4_chr	glimmer	CDS	1396220	1396951	2.72	-	2	K1B4_1349	S
B4_chr	glimmer	CDS	1396978	1397280	2.56	-	1	K1B4_1350	L
B4_chr	glimmer	CDS	1397350	1397469	3.56	-	1	K1B4_1351	-
B4_chr	glimmer	CDS	1397972	1399165	4.39	-	2	K1B4_1352	L
B4_chr	glimmer	CDS	1399441	1400373	12.19	-	1	K1B4_1353	P
B4_chr	glimmer	CDS	1400667	1401422	10.84	+	3	K1B4_1354	M
B4_chr	glimmer	CDS	1401750	1402253	61.6	+	3	K1B4_1355	S
B4_chr	glimmer	CDS	1402381	1403055	3.13	-	1	K1B4_1356	-
B4_chr	glimmer	CDS	1403327	1403440	5.38	-	2	K1B4_1357	-
B4_chr	glimmer	CDS	1403807	1405147	7.02	-	2	K1B4_1358	M
B4_chr	glimmer	CDS	1405519	1405803	10.17	+	1	K1B4_1359	S
B4_chr	glimmer	CDS	1405984	1407294	12.35	+	1	K1B4_1360	I
B4_chr	glimmer	CDS	1407294	1409438	10.81	+	3	K1B4_1361	I
B4_chr	glimmer	CDS	1409641	1410126	10.35	+	1	K1B4_1362	T
B4_chr	glimmer	CDS	1410807	1411370	12.4	+	3	K1B4_1363	N
B4_chr	glimmer	CDS	1411452	1414097	8.57	+	3	K1B4_1364	N
B4_chr	glimmer	CDS	1414117	1414869	12.1	+	1	K1B4_1365	M
B4_chr	glimmer	CDS	1414965	1415381	7.79	+	3	K1B4_1366	N
B4_chr	glimmer	CDS	1415378	1415866	6.43	+	2	K1B4_1367	N
B4_chr	glimmer	CDS	1415863	1416402	8.7	+	1	K1B4_1368	N
B4_chr	glimmer	CDS	1416404	1417225	3.06	+	2	K1B4_1369	S
B4_chr	glimmer	CDS	1417296	1417847	10.46	-	3	K1B4_1370	S
B4_chr	glimmer	CDS	1418013	1418945	14.05	+	3	K1B4_1371	J
B4_chr	glimmer	CDS	1418980	1420065	13.77	+	1	K1B4_1372	E
B4_chr	glimmer	CDS	1420069	1420893	7.96	+	1	K1B4_1373	M
B4_chr	glimmer	CDS	1420893	1421702	11.97	+	3	K1B4_1374	S
B4_chr	glimmer	CDS	1421702	1422250	10.49	+	2	K1B4_1375	S
B4_chr	glimmer	CDS	1422284	1422562	14.76	+	2	K1B4_1376	S
B4_chr	glimmer	CDS	1422683	1424689	8.95	-	2	K1B4_1377	J
B4_chr	glimmer	CDS	1424848	1426068	11.96	+	1	K1B4_1378	I
B4_chr	glimmer	CDS	1426333	1427511	10.94	+	1	K1B4_1379	E
B4_chr	glimmer	CDS	1427508	1428503	11.03	-	3	K1B4_1380	N
B4_chr	glimmer	CDS	1428602	1429738	10.19	+	2	K1B4_1381	H
B4_chr	glimmer	CDS	1429710	1429823	5.26	-	3	K1B4_1382	-
B4_chr	glimmer	CDS	1429804	1430817	15.15	+	1	K1B4_1383	E
B4_chr	glimmer	CDS	1430817	1431629	10.72	+	3	K1B4_1384	J
B4_chr	glimmer	CDS	1431712	1432371	11.7	+	1	K1B4_1385	S
B4_chr	glimmer	CDS	1432737	1433441	14.57	+	3	K1B4_1386	I
B4_chr	glimmer	CDS	1433511	1434779	11.35	+	3	K1B4_1387	H
B4_chr	glimmer	CDS	1434769	1435431	13.09	+	1	K1B4_1388	D
B4_chr	glimmer	CDS	1435690	1436178	8.64	+	1	K1B4_1389	S
B4_chr	glimmer	CDS	1436215	1437732	13.86	+	1	K1B4_1390	F
B4_chr	glimmer	CDS	1437827	1438396	13.38	+	2	K1B4_1391	H
B4_chr	glimmer	CDS	1438662	1439444	11.93	+	3	K1B4_1392	E
B4_chr	glimmer	CDS	1439665	1440447	12.98	+	1	K1B4_1393	E
B4_chr	glimmer	CDS	1440537	1441223	10.68	+	3	K1B4_1394	P
B4_chr	glimmer	CDS	1441220	1441936	10.08	+	2	K1B4_1395	E
B4_chr	glimmer	CDS	1441944	1442717	11.65	+	3	K1B4_1396	P
B4_chr	glimmer	CDS	1442914	1443405	7.9	+	1	K1B4_1397	S
B4_chr	glimmer	CDS	1443628	1444131	61.6	+	1	K1B4_1398	S
B4_chr	glimmer	CDS	1444171	1444581	7	+	1	K1B4_1399	S
B4_chr	glimmer	CDS	1444629	1445522	12.01	-	3	K1B4_1400	S
B4_chr	glimmer	CDS	1445543	1445905	8.7	-	2	K1B4_1401	H
B4_chr	glimmer	CDS	1445962	1446609	8.71	-	1	K1B4_1402	O
B4_chr	glimmer	CDS	1446745	1447389	9.77	+	1	K1B4_1403	O
B4_chr	glimmer	CDS	1447445	1447996	11.07	+	2	K1B4_1404	S
B4_chr	glimmer	CDS	1448054	1448596	9.73	+	2	K1B4_1405	I
B4_chr	glimmer	CDS	1448629	1450107	11.56	-	1	K1B4_1406	S
B4_chr	glimmer	CDS	1450339	1452483	11.3	-	1	K1B4_1407	C
B4_chr	glimmer	CDS	1452558	1453760	11.45	-	3	K1B4_1408	F
B4_chr	glimmer	CDS	1453898	1454029	1.84	+	2	K1B4_1409	-
B4_chr	glimmer	CDS	1454098	1454553	7.58	+	1	K1B4_1410	S
B4_chr	glimmer	CDS	1454636	1455130	11.12	+	2	K1B4_1411	S
B4_chr	glimmer	CDS	1455141	1455791	8.23	+	3	K1B4_1412	S
B4_chr	glimmer	CDS	1455878	1457710	10.04	+	2	K1B4_1413	P
B4_chr	glimmer	CDS	1457769	1458368	12.36	-	3	K1B4_1414	F
B4_chr	glimmer	CDS	1458452	1459669	11.25	-	2	K1B4_1415	E
B4_chr	glimmer	CDS	1460589	1461527	8.64	+	3	K1B4_1416	K
B4_chr	glimmer	CDS	1462158	1462601	8.05	+	3	K1B4_1417	C
B4_chr	glimmer	CDS	1462617	1463279	11.26	+	3	K1B4_1418	C
B4_chr	glimmer	CDS	1463373	1465175	14.17	+	3	K1B4_1419	C
B4_chr	glimmer	CDS	1465178	1465678	10.52	+	2	K1B4_1420	C
B4_chr	glimmer	CDS	1465675	1467012	13.88	+	1	K1B4_1421	C
B4_chr	glimmer	CDS	1467065	1469791	13.04	+	2	K1B4_1422	C
B4_chr	glimmer	CDS	1469788	1470765	15.18	+	1	K1B4_1423	C
B4_chr	glimmer	CDS	1470780	1471322	9.21	+	3	K1B4_1424	C
B4_chr	glimmer	CDS	1471334	1471888	14.6	+	2	K1B4_1425	C
B4_chr	glimmer	CDS	1471885	1472187	13.44	+	1	K1B4_1426	C
B4_chr	glimmer	CDS	1472190	1474025	14.43	+	3	K1B4_1427	C
B4_chr	glimmer	CDS	1474189	1475718	14.82	+	1	K1B4_1428	C
B4_chr	glimmer	CDS	1475725	1477182	15.4	+	1	K1B4_1429	C
B4_chr	glimmer	CDS	1477249	1477752	9.47	-	1	K1B4_1430	S
B4_chr	glimmer	CDS	1477878	1478057	6.5	-	3	K1B4_1431	S
B4_chr	glimmer	CDS	1478873	1480111	2.81	-	2	K1B4_1432	O
B4_chr	glimmer	CDS	1480280	1481215	9	-	2	K1B4_1433	J
B4_chr	glimmer	CDS	1481262	1481723	10.54	+	3	K1B4_1434	S
B4_chr	glimmer	CDS	1481778	1482083	12.41	+	3	K1B4_1435	S
B4_chr	glimmer	CDS	1482162	1483457	9.01	+	3	K1B4_1436	H
B4_chr	glimmer	CDS	1483546	1485216	13.79	+	1	K1B4_1437	H
B4_chr	glimmer	CDS	1485213	1485971	13.4	+	3	K1B4_1438	H
B4_chr	glimmer	CDS	1485986	1486843	14.58	+	2	K1B4_1439	H
B4_chr	glimmer	CDS	1486843	1487805	13.89	+	1	K1B4_1440	H
B4_chr	glimmer	CDS	1487802	1489157	11.37	+	3	K1B4_1441	H
B4_chr	glimmer	CDS	1489267	1489533	4.58	+	1	K1B4_1442	S
B4_chr	glimmer	CDS	1489527	1489913	8.5	-	3	K1B4_1443	P
B4_chr	glimmer	CDS	1489913	1490248	10.58	-	2	K1B4_1444	P
B4_chr	glimmer	CDS	1490245	1491897	11.16	-	1	K1B4_1445	I
B4_chr	glimmer	CDS	1491897	1492787	12.05	-	3	K1B4_1446	G
B4_chr	glimmer	CDS	1492784	1494766	12.08	-	2	K1B4_1447	I
B4_chr	glimmer	CDS	1494766	1495734	10.75	-	1	K1B4_1448	I
B4_chr	glimmer	CDS	1495738	1496895	10.6	-	1	K1B4_1449	M
B4_chr	glimmer	CDS	1497185	1497787	7.9	+	2	K1B4_1450	M
B4_chr	glimmer	CDS	1497826	1498200	9.96	-	1	K1B4_1451	L
B4_chr	glimmer	CDS	1498531	1499073	13.84	+	1	K1B4_1452	S
B4_chr	glimmer	CDS	1499173	1500375	11.97	+	1	K1B4_1453	S
B4_chr	glimmer	CDS	1500595	1501377	9.13	+	1	K1B4_1454	K
B4_chr	glimmer	CDS	1501392	1502597	11.38	+	3	K1B4_1455	H
B4_chr	glimmer	CDS	1502654	1503943	11.01	+	2	K1B4_1456	P
B4_chr	glimmer	CDS	1503961	1504764	9.55	+	1	K1B4_1457	H
B4_chr	glimmer	CDS	1504805	1504990	15.25	-	2	K1B4_1458	S
B4_chr	glimmer	CDS	1505003	1505998	9.61	-	2	K1B4_1459	S
B4_chr	glimmer	CDS	1506041	1506166	4.21	-	2	K1B4_1460	-
B4_chr	glimmer	CDS	1506191	1507381	11.25	-	2	K1B4_1461	C
B4_chr	glimmer	CDS	1507378	1508637	11.06	-	1	K1B4_1462	C
B4_chr	glimmer	CDS	1508627	1510255	11.87	-	2	K1B4_1463	C
B4_chr	glimmer	CDS	1510528	1511886	11.81	+	1	K1B4_1464	P
B4_chr	glimmer	CDS	1511891	1512967	11.28	+	2	K1B4_1465	C
B4_chr	glimmer	CDS	1513009	1513215	5.15	-	1	K1B4_1466	K
B4_chr	glimmer	CDS	1513430	1514080	9.41	+	2	K1B4_1467	T
B4_chr	glimmer	CDS	1514134	1514388	6.13	-	1	K1B4_1468	C
B4_chr	glimmer	CDS	1514388	1515569	14.01	-	3	K1B4_1469	F
B4_chr	glimmer	CDS	1515752	1518037	13.1	-	2	K1B4_1470	F
B4_chr	glimmer	CDS	1518733	1522485	9.5	+	1	K1B4_1471	M
B4_chr	glimmer	CDS	1522613	1523335	14.24	-	2	K1B4_1472	H
B4_chr	glimmer	CDS	1523482	1526109	14.12	+	1	K1B4_1473	L
B4_chr	glimmer	CDS	1526258	1527946	12.02	+	2	K1B4_1474	S
B4_chr	glimmer	CDS	1527943	1528566	6.32	+	1	K1B4_1475	S
B4_chr	glimmer	CDS	1528668	1533104	10.02	+	3	K1B4_1476	S
B4_chr	glimmer	CDS	1533105	1534592	9.56	+	3	K1B4_1477	S
B4_chr	glimmer	CDS	1534597	1535373	9.74	+	1	K1B4_1478	S
B4_chr	glimmer	CDS	1535447	1536631	11.06	-	2	K1B4_1479	I
B4_chr	glimmer	CDS	1536662	1537984	10.63	-	2	K1B4_1480	I
B4_chr	glimmer	CDS	1537981	1538631	9.53	-	1	K1B4_1481	I
B4_chr	glimmer	CDS	1538631	1539293	8.82	-	3	K1B4_1482	I
B4_chr	glimmer	CDS	1539489	1540874	10.36	-	3	K1B4_1483	T
B4_chr	glimmer	CDS	1540871	1542697	10.06	-	2	K1B4_1484	T
B4_chr	glimmer	CDS	1542864	1545713	9.95	+	3	K1B4_1485	T
B4_chr	glimmer	CDS	1545913	1546563	14.25	-	1	K1B4_1486	K
B4_chr	glimmer	CDS	1546580	1549252	10.24	-	2	K1B4_1487	T
B4_chr	glimmer	CDS	1549991	1551109	7.62	+	2	K1B4_1488	M
B4_chr	glimmer	CDS	1551221	1552276	13.14	+	2	K1B4_1489	H
B4_chr	glimmer	CDS	1552350	1553414	10.57	+	3	K1B4_1490	K
B4_chr	glimmer	CDS	1553414	1554064	11.55	+	2	K1B4_1491	L
B4_chr	glimmer	CDS	1554140	1555783	14.61	+	2	K1B4_1492	P
B4_chr	glimmer	CDS	1556001	1557647	14.35	+	3	K1B4_1493	C
B4_chr	glimmer	CDS	1558138	1558626	14.24	-	1	K1B4_1494	M
B4_chr	glimmer	CDS	1559034	1559528	4.29	+	3	K1B4_1495	C
B4_chr	glimmer	CDS	1559518	1559781	12.72	+	1	K1B4_1496	P
B4_chr	glimmer	CDS	1559778	1562264	13.77	+	3	K1B4_1497	C
B4_chr	glimmer	CDS	1562271	1562966	9.62	+	3	K1B4_1498	C
B4_chr	glimmer	CDS	1562953	1563816	8.82	+	1	K1B4_1499	C
B4_chr	glimmer	CDS	1563813	1564262	11.46	+	3	K1B4_1500	C
B4_chr	glimmer	CDS	1564272	1564874	9.99	+	3	K1B4_1501	C
B4_chr	glimmer	CDS	1564893	1565510	8.42	+	3	K1B4_1502	O
B4_chr	glimmer	CDS	1565507	1566169	11.43	+	2	K1B4_1503	O
B4_chr	glimmer	CDS	1566211	1566948	14.32	+	1	K1B4_1504	U
B4_chr	glimmer	CDS	1566945	1567154	12.72	+	3	K1B4_1505	U
B4_chr	glimmer	CDS	1567151	1567630	15.75	+	2	K1B4_1506	O
B4_chr	glimmer	CDS	1567627	1569570	12.58	+	1	K1B4_1507	O
B4_chr	glimmer	CDS	1569567	1570124	16.04	+	3	K1B4_1508	O
B4_chr	glimmer	CDS	1570121	1571173	14.77	+	2	K1B4_1509	P
B4_chr	glimmer	CDS	1571384	1572031	13.75	-	2	K1B4_1510	K
B4_chr	glimmer	CDS	1572351	1574942	4.73	+	3	K1B4_1511	M
B4_chr	glimmer	CDS	1575196	1576956	11.23	-	1	K1B4_1512	S
B4_chr	glimmer	CDS	1576976	1577203	6.86	-	2	K1B4_1513	S
B4_chr	glimmer	CDS	1577224	1577340	1.67	+	1	K1B4_1514	-
B4_chr	glimmer	CDS	1577385	1578392	14.76	+	3	K1B4_1515	S
B4_chr	glimmer	CDS	1578531	1578815	11	-	3	K1B4_1516	J
B4_chr	glimmer	CDS	1578940	1580700	10.91	-	1	K1B4_1517	L
B4_chr	glimmer	CDS	1580849	1581544	11.91	+	2	K1B4_1518	J
B4_chr	glimmer	CDS	1581572	1582762	13.42	+	2	K1B4_1519	U
B4_chr	glimmer	CDS	1583095	1583439	4.38	+	1	K1B4_1520	S
B4_chr	glimmer	CDS	1583443	1585032	8.55	-	1	K1B4_1521	P
B4_chr	glimmer	CDS	1585034	1586059	10.7	-	2	K1B4_1522	P
B4_chr	glimmer	CDS	1586059	1587153	15.13	-	1	K1B4_1523	P
B4_chr	glimmer	CDS	1587154	1588968	9.74	-	1	K1B4_1524	E
B4_chr	glimmer	CDS	1589050	1590606	10.38	-	1	K1B4_1525	T
B4_chr	glimmer	CDS	1590787	1591227	8.29	-	1	K1B4_1527	M
B4_chr	glimmer	CDS	1591209	1591349	1.33	+	3	K1B4_1526	-
B4_chr	glimmer	CDS	1591765	1592478	9.17	-	1	K1B4_1528	I
B4_chr	glimmer	CDS	1592517	1593503	10.89	-	3	K1B4_1529	S
B4_chr	glimmer	CDS	1593621	1595087	10.63	-	3	K1B4_1530	G
B4_chr	glimmer	CDS	1595310	1595882	15.37	-	3	K1B4_1531	J
B4_chr	glimmer	CDS	1595985	1596146	3.36	+	3	K1B4_1532	-
B4_chr	glimmer	CDS	1596103	1596291	7.25	+	1	K1B4_1533	S
B4_chr	glimmer	CDS	1596288	1597469	11.51	-	3	K1B4_1534	P
B4_chr	glimmer	CDS	1597540	1597671	4.01	-	1	K1B4_1535	-
B4_chr	glimmer	CDS	1597837	1598967	14.22	+	1	K1B4_1536	G
B4_chr	glimmer	CDS	1598967	1599905	11.97	+	3	K1B4_1537	F
B4_chr	glimmer	CDS	1599922	1601613	15.25	+	1	K1B4_1538	G
B4_chr	glimmer	CDS	1602037	1602279	4.37	+	1	K1B4_1539	G
B4_chr	glimmer	CDS	1602325	1603305	8.44	+	1	K1B4_1540	L
B4_chr	glimmer	CDS	1603363	1604178	5.49	+	1	K1B4_1541	G
B4_chr	glimmer	CDS	1604166	1605104	14.19	+	3	K1B4_1542	Q
B4_chr	glimmer	CDS	1605219	1606448	14.52	+	3	K1B4_1543	F
B4_chr	glimmer	CDS	1606519	1607217	7.77	-	1	K1B4_1544	K
B4_chr	glimmer	CDS	1607347	1608288	11.4	+	1	K1B4_1545	F
B4_chr	glimmer	CDS	1608388	1609638	13.72	+	1	K1B4_1546	F
B4_chr	glimmer	CDS	1609745	1610833	10.64	-	2	K1B4_1547	G
B4_chr	glimmer	CDS	1610836	1611693	13.75	-	1	K1B4_1548	L
B4_chr	glimmer	CDS	1611767	1612816	13.02	-	2	K1B4_1549	S
B4_chr	glimmer	CDS	1612990	1613796	10.97	+	1	K1B4_1550	K
B4_chr	glimmer	CDS	1614001	1615470	13.66	+	1	K1B4_1551	E
B4_chr	glimmer	CDS	1615860	1617755	12.28	+	3	K1B4_1552	P
B4_chr	glimmer	CDS	1617787	1618623	11.71	-	1	K1B4_1553	S
B4_chr	glimmer	CDS	1618881	1619549	12.65	+	3	K1B4_1554	F
B4_chr	glimmer	CDS	1619566	1620723	13.71	+	1	K1B4_1555	S
B4_chr	glimmer	CDS	1620865	1621905	14.63	+	1	K1B4_1556	K
B4_chr	glimmer	CDS	1622185	1623183	14.16	+	1	K1B4_1557	G
B4_chr	glimmer	CDS	1623289	1624764	12.5	+	1	K1B4_1558	P
B4_chr	glimmer	CDS	1624780	1625790	13.99	+	1	K1B4_1559	G
B4_chr	glimmer	CDS	1626033	1627268	11.71	-	3	K1B4_1560	C
B4_chr	glimmer	CDS	1627262	1628500	10.82	-	2	K1B4_1561	C
B4_chr	glimmer	CDS	1628819	1629055	7.59	-	2	K1B4_1562	S
B4_chr	glimmer	CDS	1629062	1629781	11.3	-	2	K1B4_1563	S
B4_chr	glimmer	CDS	1629931	1630815	11.14	-	1	K1B4_1564	F
B4_chr	glimmer	CDS	1630945	1631640	13.66	-	1	K1B4_1565	M
B4_chr	glimmer	CDS	1631637	1632035	9.21	-	3	K1B4_1566	S
B4_chr	glimmer	CDS	1632274	1633221	12.53	+	1	K1B4_1567	J
B4_chr	glimmer	CDS	1633901	1635337	10.84	+	2	K1B4_1568	M
B4_chr	glimmer	CDS	1635390	1636151	12.17	+	3	K1B4_1569	I
B4_chr	glimmer	CDS	1636281	1636859	16.22	-	3	K1B4_1570	S
B4_chr	glimmer	CDS	1637029	1637616	11.37	+	1	K1B4_1571	S
B4_chr	glimmer	CDS	1637699	1637818	0.43	+	2	K1B4_1572	-
B4_chr	glimmer	CDS	1637829	1638722	13.17	+	3	K1B4_1573	M
B4_chr	glimmer	CDS	1638760	1640475	13.4	-	1	K1B4_1574	C
B4_chr	glimmer	CDS	1640512	1640670	0.84	-	1	K1B4_1575	-
B4_chr	glimmer	CDS	1640671	1642968	14.87	+	1	K1B4_1576	G
B4_chr	glimmer	CDS	1643179	1644096	13.38	+	1	K1B4_1577	M
B4_chr	glimmer	CDS	1644103	1645260	14.86	+	1	K1B4_1578	P
B4_chr	glimmer	CDS	1645253	1646179	13.59	+	2	K1B4_1579	P
B4_chr	glimmer	CDS	1646184	1646915	12.59	+	3	K1B4_1580	P
B4_chr	glimmer	CDS	1647063	1647794	10.34	-	3	K1B4_1581	K
B4_chr	glimmer	CDS	1648016	1649701	10.19	+	2	K1B4_1582	T
B4_chr	glimmer	CDS	1649698	1650417	15.3	+	1	K1B4_1583	K
B4_chr	glimmer	CDS	1650464	1650934	14.65	+	2	K1B4_1584	S
B4_chr	glimmer	CDS	1650974	1651435	13.99	-	2	K1B4_1585	S
B4_chr	glimmer	CDS	1651560	1653560	10.08	-	3	K1B4_1586	S
B4_chr	glimmer	CDS	1653557	1654693	9.56	-	2	K1B4_1587	S
B4_chr	glimmer	CDS	1654686	1656965	9.34	-	3	K1B4_1588	S
B4_chr	glimmer	CDS	1656976	1658064	9.28	-	1	K1B4_1589	S
B4_chr	glimmer	CDS	1659626	1663258	6.2	-	2	K1B4_1590	S
B4_chr	glimmer	CDS	1663268	1667017	5.97	-	2	K1B4_1591	S
B4_chr	glimmer	CDS	1667030	1670827	7.27	-	2	K1B4_1592	S
B4_chr	glimmer	CDS	1670968	1673001	14.1	-	1	K1B4_1593	J
B4_chr	glimmer	CDS	1673133	1674242	13.21	+	3	K1B4_1594	D
B4_chr	glimmer	CDS	1674631	1674786	0.19	+	1	K1B4_1595	S
B4_chr	glimmer	CDS	1675079	1675621	9.73	+	2	K1B4_1596	N
B4_chr	glimmer	CDS	1675701	1676375	8.56	+	3	K1B4_1597	N
B4_chr	glimmer	CDS	1676391	1678871	7.2	+	3	K1B4_1598	N
B4_chr	glimmer	CDS	1679082	1679921	4.11	+	3	K1B4_1599	N
B4_chr	glimmer	CDS	1680003	1680341	9.37	-	3	K1B4_1600	S
B4_chr	glimmer	CDS	1680560	1681384	9.87	-	2	K1B4_1601	U
B4_chr	glimmer	CDS	1681505	1681777	10.73	+	2	K1B4_1602	K
B4_chr	glimmer	CDS	1682081	1682788	9.05	+	2	K1B4_1603	F
B4_chr	glimmer	CDS	1682785	1683585	12.16	+	1	K1B4_1604	H
B4_chr	glimmer	CDS	1683650	1684468	9.01	+	2	K1B4_1605	M
B4_chr	glimmer	CDS	1684520	1685266	11.23	+	2	K1B4_1606	K
B4_chr	glimmer	CDS	1685240	1686205	11.95	-	2	K1B4_1607	G
B4_chr	glimmer	CDS	1686202	1687206	11.75	-	1	K1B4_1608	O
B4_chr	glimmer	CDS	1687203	1688480	14.52	-	3	K1B4_1609	P
B4_chr	glimmer	CDS	1688737	1689789	12.46	+	1	K1B4_1610	F
B4_chr	glimmer	CDS	1690098	1690952	11.83	+	3	K1B4_1611	F
B4_chr	glimmer	CDS	1690981	1692243	10.9	+	1	K1B4_1612	G
B4_chr	glimmer	CDS	1692253	1692705	4.53	+	1	K1B4_1613	G
B4_chr	glimmer	CDS	1692736	1693020	8.44	+	1	K1B4_1614	G
B4_chr	glimmer	CDS	1693024	1694379	13.46	+	1	K1B4_1615	G
B4_chr	glimmer	CDS	1694427	1694609	10.51	+	3	K1B4_1616	E
B4_chr	glimmer	CDS	1694832	1695335	61.6	+	3	K1B4_1617	S
B4_chr	glimmer	CDS	1695404	1696243	9.59	+	2	K1B4_1618	E
B4_chr	glimmer	CDS	1696388	1697122	10.02	+	2	K1B4_1619	K
B4_chr	glimmer	CDS	1697204	1698103	11.01	-	2	K1B4_1620	I
B4_chr	glimmer	CDS	1698494	1698826	0.92	+	2	K1B4_1621	-
B4_chr	glimmer	CDS	1699157	1700518	13.57	-	2	K1B4_1622	O
B4_chr	glimmer	CDS	1700665	1700997	9.55	-	1	K1B4_1623	S
B4_chr	glimmer	CDS	1701037	1701234	2.4	-	1	K1B4_1624	-
B4_chr	glimmer	CDS	1701188	1701910	14.42	-	2	K1B4_1625	K
B4_chr	glimmer	CDS	1701907	1703310	14.14	-	1	K1B4_1626	T
B4_chr	glimmer	CDS	1703307	1704722	12.15	-	3	K1B4_1627	E
B4_chr	glimmer	CDS	1704723	1707800	12.65	-	3	K1B4_1628	V
B4_chr	glimmer	CDS	1707801	1710923	15.71	-	3	K1B4_1629	V
B4_chr	glimmer	CDS	1710923	1712170	12.85	-	2	K1B4_1630	M
B4_chr	glimmer	CDS	1713058	1713717	9.62	+	1	K1B4_1631	S
B4_chr	glimmer	CDS	1713714	1714475	10.19	+	3	K1B4_1632	T
B4_chr	glimmer	CDS	1714540	1715001	6.86	-	1	K1B4_1633	S
B4_chr	glimmer	CDS	1715201	1716628	8.68	+	2	K1B4_1634	S
B4_chr	glimmer	CDS	1716873	1717376	61.6	+	3	K1B4_1635	S
B4_chr	glimmer	CDS	1717409	1717924	9.55	+	2	K1B4_1636	S
B4_chr	glimmer	CDS	1717937	1719289	16.76	-	2	K1B4_1637	O
B4_chr	glimmer	CDS	1719423	1720271	13.18	+	3	K1B4_1638	L
B4_chr	glimmer	CDS	1720389	1723706	10.76	-	3	K1B4_1639	T
B4_chr	glimmer	CDS	1724024	1724665	11.73	+	2	K1B4_1640	F
B4_chr	glimmer	CDS	1724757	1725338	15.27	+	3	K1B4_1641	F
B4_chr	glimmer	CDS	1725360	1727213	9.62	+	3	K1B4_1642	M
B4_chr	glimmer	CDS	1727266	1727556	6.88	-	1	K1B4_1643	K
B4_chr	glimmer	CDS	1727546	1727884	3.66	-	2	K1B4_1644	S
B4_chr	glimmer	CDS	1727959	1729542	14.75	-	1	K1B4_1645	P
B4_chr	glimmer	CDS	1730285	1731340	12.74	+	2	K1B4_1646	M
B4_chr	glimmer	CDS	1731346	1731789	8.3	+	1	K1B4_1647	T
B4_chr	glimmer	CDS	1731792	1733954	15.86	+	3	K1B4_1648	D
B4_chr	glimmer	CDS	1734132	1734971	12.6	+	3	K1B4_1649	M
B4_chr	glimmer	CDS	1734974	1735462	11.63	+	2	K1B4_1650	E
B4_chr	glimmer	CDS	1735459	1736676	11.93	+	1	K1B4_1651	M
B4_chr	glimmer	CDS	1736651	1737868	7.33	+	2	K1B4_1652	S
B4_chr	glimmer	CDS	1737879	1738625	10.04	+	3	K1B4_1653	S
B4_chr	glimmer	CDS	1738641	1739189	7.18	+	3	K1B4_1654	S
B4_chr	glimmer	CDS	1739215	1740336	13.61	+	1	K1B4_1655	F
B4_chr	glimmer	CDS	1740339	1741304	12.68	+	3	K1B4_1656	G
B4_chr	glimmer	CDS	1741307	1741786	11.7	+	2	K1B4_1657	F
B4_chr	glimmer	CDS	1741783	1743006	15.88	+	1	K1B4_1658	G
B4_chr	glimmer	CDS	1743009	1744445	14.94	+	3	K1B4_1659	G
B4_chr	glimmer	CDS	1744542	1744700	0.85	-	3	K1B4_1660	-
B4_chr	glimmer	CDS	1744726	1746096	16.16	+	1	K1B4_1661	F
B4_chr	glimmer	CDS	1746151	1747545	14.37	+	1	K1B4_1662	M
B4_chr	glimmer	CDS	1747547	1749025	16.48	+	2	K1B4_1663	S
B4_chr	glimmer	CDS	1749493	1750773	13.11	+	1	K1B4_1664	S
B4_chr	glimmer	CDS	1750770	1751990	10.86	+	3	K1B4_1665	M
B4_chr	glimmer	CDS	1752001	1753395	8.11	+	1	K1B4_1666	M
B4_chr	glimmer	CDS	1753553	1754548	6.97	+	2	K1B4_1667	M
B4_chr	glimmer	CDS	1754791	1755684	11.53	+	1	K1B4_1668	M
B4_chr	glimmer	CDS	1756056	1757141	6.6	+	3	K1B4_1669	F
B4_chr	glimmer	CDS	1757141	1758040	5.45	+	2	K1B4_1670	F
B4_chr	glimmer	CDS	1758098	1758973	7.25	+	2	K1B4_1671	M
B4_chr	glimmer	CDS	1759012	1759818	3.06	+	1	K1B4_1672	M
B4_chr	glimmer	CDS	1760143	1760394	4.16	+	1	K1B4_1673	G
B4_chr	glimmer	CDS	1760660	1760785	1.86	+	2	K1B4_1674	M
B4_chr	glimmer	CDS	1760805	1761908	3.04	+	3	K1B4_1675	E
B4_chr	glimmer	CDS	1761905	1763155	2.99	+	2	K1B4_1676	U
B4_chr	glimmer	CDS	1763179	1764093	3.12	+	1	K1B4_1677	M
B4_chr	glimmer	CDS	1764090	1765394	2.83	+	3	K1B4_1678	-
B4_chr	glimmer	CDS	1765394	1766251	3.47	+	2	K1B4_1679	S
B4_chr	glimmer	CDS	1766624	1766824	0.92	+	2	K1B4_1680	J
B4_chr	glimmer	CDS	1766908	1768314	13.82	+	1	K1B4_1681	F
B4_chr	glimmer	CDS	1768564	1769730	9.05	+	1	K1B4_1682	M
B4_chr	glimmer	CDS	1769876	1770853	8.95	+	2	K1B4_1683	M
B4_chr	glimmer	CDS	1770950	1771561	12.78	-	2	K1B4_1684	F
B4_chr	glimmer	CDS	1771555	1772331	15.6	-	1	K1B4_1685	E
B4_chr	glimmer	CDS	1772313	1773050	15.41	-	3	K1B4_1686	E
B4_chr	glimmer	CDS	1773050	1773640	14.38	-	2	K1B4_1687	E
B4_chr	glimmer	CDS	1773640	1774707	14.41	-	1	K1B4_1688	E
B4_chr	glimmer	CDS	1774707	1775777	14.26	-	3	K1B4_1689	E
B4_chr	glimmer	CDS	1775774	1777078	11.39	-	2	K1B4_1690	E
B4_chr	glimmer	CDS	1777084	1777983	14.38	-	1	K1B4_1691	F
B4_chr	glimmer	CDS	1778606	1779430	8.88	+	2	K1B4_1692	G
B4_chr	glimmer	CDS	1779476	1780405	11.69	+	2	K1B4_1693	K
B4_chr	glimmer	CDS	1780536	1780673	0.1	-	3	K1B4_1694	-
B4_chr	glimmer	CDS	1780672	1782030	11.93	+	1	K1B4_1695	E
B4_chr	glimmer	CDS	1782209	1783267	7.34	+	2	K1B4_1696	S
B4_chr	glimmer	CDS	1783281	1783508	10.9	+	3	K1B4_1697	O
B4_chr	glimmer	CDS	1783551	1784975	11.52	-	3	K1B4_1698	L
B4_chr	glimmer	CDS	1785157	1786335	2.98	+	1	K1B4_1699	S
B4_chr	glimmer	CDS	1786316	1786507	1.92	-	2	K1B4_1700	S
B4_chr	glimmer	CDS	1787087	1787371	3.8	-	2	K1B4_1701	-
B4_chr	glimmer	CDS	1787364	1788143	6.99	-	3	K1B4_1702	-
B4_chr	glimmer	CDS	1788147	1788521	7.88	-	3	K1B4_1703	-
B4_chr	glimmer	CDS	1788578	1789120	10.2	-	2	K1B4_1704	-
B4_chr	glimmer	CDS	1789117	1789389	7.58	-	1	K1B4_1705	-
B4_chr	glimmer	CDS	1789386	1789997	6.49	-	3	K1B4_1706	S
B4_chr	glimmer	CDS	1789994	1790476	5.83	-	2	K1B4_1707	-
B4_chr	glimmer	CDS	1790634	1790924	8.35	-	3	K1B4_1708	-
B4_chr	glimmer	CDS	1790935	1791231	5.37	-	1	K1B4_1709	S
B4_chr	glimmer	CDS	1791245	1791760	3.17	-	2	K1B4_1710	S
B4_chr	glimmer	CDS	1791761	1792468	6.91	-	2	K1B4_1711	S
B4_chr	glimmer	CDS	1792568	1792726	1.05	-	2	K1B4_1712	-
B4_chr	glimmer	CDS	1792723	1792875	9.19	-	1	K1B4_1713	S
B4_chr	glimmer	CDS	1792860	1792994	6.19	-	3	K1B4_1714	-
B4_chr	glimmer	CDS	1794107	1794871	3.28	-	2	K1B4_1715	S
B4_chr	glimmer	CDS	1794894	1795124	6.44	+	3	K1B4_1716	-
B4_chr	glimmer	CDS	1795246	1795542	2.39	+	1	K1B4_1717	S
B4_chr	glimmer	CDS	1795723	1796544	4.6	+	1	K1B4_1718	S
B4_chr	glimmer	CDS	1796541	1797917	6.53	+	3	K1B4_1719	L
B4_chr	glimmer	CDS	1798428	1798955	1.68	+	3	K1B4_1720	S
B4_chr	glimmer	CDS	1799131	1799490	1.98	+	1	K1B4_1721	S
B4_chr	glimmer	CDS	1800605	1800802	2.81	+	2	K1B4_1722	V
B4_chr	glimmer	CDS	1800808	1800963	1.95	-	1	K1B4_1723	-
B4_chr	glimmer	CDS	1800983	1801648	8.48	+	2	K1B4_1724	S
B4_chr	glimmer	CDS	1801690	1802268	2.35	+	1	K1B4_1725	S
B4_chr	glimmer	CDS	1802764	1802907	7.49	+	1	K1B4_1726	S
B4_chr	glimmer	CDS	1803065	1803382	7.55	+	2	K1B4_1727	G
B4_chr	glimmer	CDS	1803379	1803816	2.32	+	1	K1B4_1728	S
B4_chr	glimmer	CDS	1804029	1804190	2.95	-	3	K1B4_1729	-
B4_chr	glimmer	CDS	1804242	1804541	10.27	+	3	K1B4_1730	S
B4_chr	glimmer	CDS	1804842	1805084	8.15	+	3	K1B4_1731	S
B4_chr	glimmer	CDS	1805384	1805608	4.26	+	2	K1B4_1732	S
B4_chr	glimmer	CDS	1805586	1807085	5.59	+	3	K1B4_1733	S
B4_chr	glimmer	CDS	1807086	1809251	6.49	+	3	K1B4_1734	S
B4_chr	glimmer	CDS	1809265	1810176	7.31	+	1	K1B4_1735	S
B4_chr	glimmer	CDS	1810176	1811471	8.32	+	3	K1B4_1736	S
B4_chr	glimmer	CDS	1811546	1811758	6.26	+	2	K1B4_1737	-
B4_chr	glimmer	CDS	1811736	1812236	6.91	+	3	K1B4_1738	S
B4_chr	glimmer	CDS	1812237	1813655	7.02	+	3	K1B4_1739	S
B4_chr	glimmer	CDS	1814152	1815105	3.38	+	1	K1B4_1740	S
B4_chr	glimmer	CDS	1815105	1815560	8.14	+	3	K1B4_1741	S
B4_chr	glimmer	CDS	1815563	1816255	7.85	+	2	K1B4_1742	S
B4_chr	glimmer	CDS	1816266	1817645	5.91	+	3	K1B4_1743	S
B4_chr	glimmer	CDS	1817645	1819474	3.08	+	2	K1B4_1744	-
B4_chr	glimmer	CDS	1820678	1820956	2.5	+	2	K1B4_1745	-
B4_chr	glimmer	CDS	1821393	1821530	0.28	-	3	K1B4_1746	S
B4_chr	glimmer	CDS	1821780	1823678	3.2	+	3	K1B4_1747	S
B4_chr	glimmer	CDS	1824676	1825842	9.12	+	1	K1B4_1748	M
B4_chr	glimmer	CDS	1825961	1826434	7.54	+	2	K1B4_1749	L
B4_chr	glimmer	CDS	1826633	1827691	9.76	+	2	K1B4_1750	S
B4_chr	glimmer	CDS	1827656	1827772	0.39	-	2	K1B4_1751	-
B4_chr	glimmer	CDS	1827863	1828192	13.22	+	2	K1B4_1752	S
B4_chr	glimmer	CDS	1828293	1828517	1.14	-	3	K1B4_1753	E
B4_chr	glimmer	CDS	1829090	1829281	12.6	-	2	K1B4_1754	S
B4_chr	glimmer	CDS	1829391	1829654	5.83	-	3	K1B4_1755	S
B4_chr	glimmer	CDS	1829743	1829991	8.59	-	1	K1B4_1756	S
B4_chr	glimmer	CDS	1830185	1830406	12.06	-	2	K1B4_1757	S
B4_chr	glimmer	CDS	1830469	1830945	11.07	-	1	K1B4_1758	E
B4_chr	glimmer	CDS	1830961	1831440	8.19	-	1	K1B4_1759	S
B4_chr	glimmer	CDS	1831522	1831908	11.02	-	1	K1B4_1761	S
B4_chr	glimmer	CDS	1832023	1832337	4.24	+	1	K1B4_1760	S
B4_chr	glimmer	CDS	1832433	1832567	0.97	+	3	K1B4_1762	-
B4_chr	glimmer	CDS	1832564	1832974	4.41	-	2	K1B4_1763	-
B4_chr	glimmer	CDS	1832990	1833673	5.79	-	2	K1B4_1764	-
B4_chr	glimmer	CDS	1833809	1834879	5.85	-	2	K1B4_1765	S
B4_chr	glimmer	CDS	1834876	1835781	7.49	-	1	K1B4_1766	S
B4_chr	glimmer	CDS	1835778	1838174	8.07	-	3	K1B4_1767	S
B4_chr	glimmer	CDS	1838392	1839264	5.66	-	1	K1B4_1768	S
B4_chr	glimmer	CDS	1839348	1840499	3.14	-	3	K1B4_1769	-
B4_chr	glimmer	CDS	1842447	1842794	7.71	+	3	K1B4_1770	L
B4_chr	glimmer	CDS	1842843	1844378	5.11	+	3	K1B4_1771	S
B4_chr	glimmer	CDS	1845337	1845939	6.5	-	1	K1B4_1772	-
B4_chr	glimmer	CDS	1846033	1846239	8.69	-	1	K1B4_1773	K
B4_chr	glimmer	CDS	1847158	1847520	3.42	+	1	K1B4_1774	L
B4_chr	glimmer	CDS	1847571	1847867	8.78	+	3	K1B4_1775	L
B4_chr	glimmer	CDS	1847898	1849511	6.45	+	3	K1B4_1776	S
B4_chr	glimmer	CDS	1850306	1850875	7.84	+	2	K1B4_1777	S
B4_chr	glimmer	CDS	1851135	1851536	1.02	+	3	K1B4_1778	S
B4_chr	glimmer	CDS	1851524	1851931	1.93	+	2	K1B4_1779	S
B4_chr	glimmer	CDS	1852611	1853594	2.8	+	3	K1B4_1780	L
B4_chr	glimmer	CDS	1854093	1854206	2.53	+	3	K1B4_1781	E
B4_chr	glimmer	CDS	1854246	1855280	7.84	-	3	K1B4_1782	S
B4_chr	glimmer	CDS	1855283	1856248	5.31	-	2	K1B4_1783	S
B4_chr	glimmer	CDS	1856305	1857063	6.41	-	1	K1B4_1784	S
B4_chr	glimmer	CDS	1857077	1858024	3.24	-	2	K1B4_1785	G
B4_chr	glimmer	CDS	1858487	1858603	9.13	-	2	K1B4_1786	S
B4_chr	glimmer	CDS	1858710	1858847	1.5	-	3	K1B4_1787	L
B4_chr	glimmer	CDS	1859754	1860014	6.37	-	3	K1B4_1789	P
B4_chr	glimmer	CDS	1860076	1860261	0.68	+	1	K1B4_1788	-
B4_chr	glimmer	CDS	1861330	1861494	4.57	+	1	K1B4_1790	-
B4_chr	glimmer	CDS	1861685	1861807	2.41	+	2	K1B4_1791	H
B4_chr	glimmer	CDS	1861959	1862504	8.48	+	3	K1B4_1792	H
B4_chr	glimmer	CDS	1862501	1863244	8.23	+	2	K1B4_1793	H
B4_chr	glimmer	CDS	1863256	1864335	6.97	+	1	K1B4_1794	F
B4_chr	glimmer	CDS	1864400	1865332	6.18	+	2	K1B4_1795	M
B4_chr	glimmer	CDS	1865485	1865601	2.93	-	1	K1B4_1796	-
B4_chr	glimmer	CDS	1865789	1866706	7.77	+	2	K1B4_1797	K
B4_chr	glimmer	CDS	1866975	1867751	6.88	+	3	K1B4_1798	K
B4_chr	glimmer	CDS	1867965	1869419	5.15	-	3	K1B4_1799	U
B4_chr	glimmer	CDS	1870142	1870858	6.37	-	2	K1B4_1800	K
B4_chr	glimmer	CDS	1871200	1872654	5.74	-	1	K1B4_1801	F
B4_chr	glimmer	CDS	1872756	1873517	7.8	-	3	K1B4_1802	P
B4_chr	glimmer	CDS	1873677	1874645	12	-	3	K1B4_1803	L
B4_chr	glimmer	CDS	1874647	1880337	6.86	-	1	K1B4_1804	M
B4_chr	glimmer	CDS	1880881	1881678	5.94	-	1	K1B4_1805	S
B4_chr	glimmer	CDS	1882431	1882961	3.86	-	3	K1B4_1806	C
B4_chr	glimmer	CDS	1883304	1883954	6.14	-	3	K1B4_1807	S
B4_chr	glimmer	CDS	1884211	1884846	8.46	-	1	K1B4_1808	C
B4_chr	glimmer	CDS	1884847	1885851	12.48	-	1	K1B4_1809	C
B4_chr	glimmer	CDS	1885960	1886373	2.56	-	1	K1B4_1810	F
B4_chr	glimmer	CDS	1886395	1887177	3.01	+	1	K1B4_1811	K
B4_chr	glimmer	CDS	1887177	1888535	3.67	+	3	K1B4_1812	T
B4_chr	glimmer	CDS	1888643	1889494	10.83	-	2	K1B4_1813	J
B4_chr	glimmer	CDS	1889750	1889962	0.7	+	2	K1B4_1814	-
B4_chr	glimmer	CDS	1890086	1891279	8.92	-	2	K1B4_1815	M
B4_chr	glimmer	CDS	1891908	1892036	3.06	+	3	K1B4_1816	-
B4_chr	glimmer	CDS	1892242	1892937	11.47	+	1	K1B4_1817	S
B4_chr	glimmer	CDS	1893004	1894422	11.71	+	1	K1B4_1818	L
B4_chr	glimmer	CDS	1894403	1894873	9.85	+	2	K1B4_1819	L
B4_chr	glimmer	CDS	1894862	1895782	12.63	-	2	K1B4_1820	E
B4_chr	glimmer	CDS	1895955	1896872	17.38	+	3	K1B4_1821	S
B4_chr	glimmer	CDS	1896951	1897133	4.92	+	3	K1B4_1822	S
B4_chr	glimmer	CDS	1897322	1898998	9.77	+	2	K1B4_1823	T
B4_chr	glimmer	CDS	1898995	1899810	10.15	-	1	K1B4_1824	S
B4_chr	glimmer	CDS	1900108	1900335	13.93	-	1	K1B4_1825	S
B4_chr	glimmer	CDS	1900498	1900686	10.87	+	1	K1B4_1826	S
B4_chr	glimmer	CDS	1900730	1901353	5.06	-	2	K1B4_1827	K
B4_chr	glimmer	CDS	1901643	1902428	10.81	-	3	K1B4_1828	N
B4_chr	glimmer	CDS	1902437	1902706	16.49	-	2	K1B4_1829	N
B4_chr	glimmer	CDS	1902716	1903453	12.59	-	2	K1B4_1830	N
B4_chr	glimmer	CDS	1903453	1903818	9.71	-	1	K1B4_1831	N
B4_chr	glimmer	CDS	1903821	1904234	14.66	-	3	K1B4_1832	N
B4_chr	glimmer	CDS	1904231	1905235	11.84	-	2	K1B4_1833	N
B4_chr	glimmer	CDS	1905240	1905704	12.18	-	3	K1B4_1834	N
B4_chr	glimmer	CDS	1905809	1906936	8.11	-	2	K1B4_1835	N
B4_chr	glimmer	CDS	1906933	1907376	14.29	-	1	K1B4_1836	N
B4_chr	glimmer	CDS	1907395	1908768	13.68	-	1	K1B4_1837	N
B4_chr	glimmer	CDS	1908768	1909454	14.34	-	3	K1B4_1838	N
B4_chr	glimmer	CDS	1909447	1910442	17.97	-	1	K1B4_1839	N
B4_chr	glimmer	CDS	1910435	1912093	12	-	2	K1B4_1840	N
B4_chr	glimmer	CDS	1912308	1912622	12.38	+	3	K1B4_1841	N
B4_chr	glimmer	CDS	1913027	1913506	7.11	-	2	K1B4_1842	K
B4_chr	glimmer	CDS	1913617	1914285	7.81	-	1	K1B4_1843	E
B4_chr	glimmer	CDS	1914394	1914627	13.73	-	1	K1B4_1844	O
B4_chr	glimmer	CDS	1914624	1915829	14.61	-	3	K1B4_1845	S
B4_chr	glimmer	CDS	1916016	1916429	12.49	+	3	K1B4_1846	M
B4_chr	glimmer	CDS	1916463	1917950	11.56	-	3	K1B4_1847	G
B4_chr	glimmer	CDS	1918028	1918393	11.23	-	2	K1B4_1848	K
B4_chr	glimmer	CDS	1918393	1918803	8.68	-	1	K1B4_1849	N
B4_chr	glimmer	CDS	1918818	1920230	9.67	-	3	K1B4_1850	N
B4_chr	glimmer	CDS	1920356	1920493	0.87	-	2	K1B4_1851	-
B4_chr	glimmer	CDS	1920485	1921963	7.5	+	2	K1B4_1852	N
B4_chr	glimmer	CDS	1922158	1922847	11.97	+	1	K1B4_1853	K
B4_chr	glimmer	CDS	1922893	1923444	8.25	+	1	K1B4_1854	K
B4_chr	glimmer	CDS	1923532	1924332	17.41	+	1	K1B4_1855	E
B4_chr	glimmer	CDS	1924437	1925423	14.25	+	3	K1B4_1856	E
B4_chr	glimmer	CDS	1925438	1926106	12.91	+	2	K1B4_1857	E
B4_chr	glimmer	CDS	1926103	1926855	14.53	+	1	K1B4_1858	P
B4_chr	glimmer	CDS	1927121	1927807	6.01	+	2	K1B4_1859	K
B4_chr	glimmer	CDS	1927875	1928099	12.82	-	3	K1B4_1860	S
B4_chr	glimmer	CDS	1928300	1928416	4.46	-	2	K1B4_1861	-
B4_chr	glimmer	CDS	1928558	1929214	5.41	+	2	K1B4_1862	K
B4_chr	glimmer	CDS	1929211	1931043	11.52	+	1	K1B4_1863	L
B4_chr	glimmer	CDS	1931100	1931648	9.26	+	3	K1B4_1864	I
B4_chr	glimmer	CDS	1932298	1932963	12.32	+	1	K1B4_1865	S
B4_chr	glimmer	CDS	1933025	1934176	12.05	-	2	K1B4_1866	E
B4_chr	glimmer	CDS	1934175	1934288	4.26	+	3	K1B4_1867	-
B4_chr	glimmer	CDS	1934428	1934667	11.6	+	1	K1B4_1868	S
B4_chr	glimmer	CDS	1934705	1935202	14.92	-	2	K1B4_1869	P
B4_chr	glimmer	CDS	1935227	1935364	4.41	+	2	K1B4_1870	-
B4_chr	glimmer	CDS	1935374	1935628	1.26	-	2	K1B4_1871	S
B4_chr	glimmer	CDS	1935903	1936049	0.89	-	3	K1B4_1872	-
B4_chr	glimmer	CDS	1936161	1936412	10.27	+	3	K1B4_1873	S
B4_chr	glimmer	CDS	1936491	1936994	8.88	-	3	K1B4_1874	P
B4_chr	glimmer	CDS	1937790	1938779	14.45	+	3	K1B4_1875	G
B4_chr	glimmer	CDS	1938849	1940363	13.52	+	3	K1B4_1876	P
B4_chr	glimmer	CDS	1940378	1941364	10.55	+	2	K1B4_1877	G
B4_chr	glimmer	CDS	1941531	1942331	6.83	+	3	K1B4_1878	G
B4_chr	glimmer	CDS	1942306	1943730	8.03	+	1	K1B4_1879	G
B4_chr	glimmer	CDS	1943737	1944165	5.41	-	1	K1B4_1880	T
B4_chr	glimmer	CDS	1944945	1945295	6.69	+	3	K1B4_1881	K
B4_chr	glimmer	CDS	1945298	1945876	9.77	+	2	K1B4_1882	K
B4_chr	glimmer	CDS	1946003	1946890	12.53	+	2	K1B4_1883	N
B4_chr	glimmer	CDS	1946887	1947813	6.9	+	1	K1B4_1884	N
B4_chr	glimmer	CDS	1947824	1949782	9.4	+	2	K1B4_1885	N
B4_chr	glimmer	CDS	1949803	1950306	12.74	+	1	K1B4_1886	N
B4_chr	glimmer	CDS	1950451	1952112	11.92	+	1	K1B4_1887	N
B4_chr	glimmer	CDS	1952158	1953759	13.85	+	1	K1B4_1888	N
B4_chr	glimmer	CDS	1953778	1954638	10.63	+	1	K1B4_1889	J
B4_chr	glimmer	CDS	1954641	1955690	10.62	+	3	K1B4_1890	N
B4_chr	glimmer	CDS	1955705	1956094	13.28	+	2	K1B4_1891	K
B4_chr	glimmer	CDS	1956105	1956749	14.36	+	3	K1B4_1892	J
B4_chr	glimmer	CDS	1956784	1956918	0.45	-	1	K1B4_1893	-
B4_chr	glimmer	CDS	1956951	1958099	9.4	+	3	K1B4_1894	N
B4_chr	glimmer	CDS	1958092	1960170	11.34	+	1	K1B4_1895	N
B4_chr	glimmer	CDS	1960326	1960562	3.48	+	3	K1B4_1896	N
B4_chr	glimmer	CDS	1960682	1961170	2.26	-	2	K1B4_1897	S
B4_chr	glimmer	CDS	1961347	1963080	15.35	-	1	K1B4_1898	J
B4_chr	glimmer	CDS	1963296	1963862	7.52	+	3	K1B4_1899	S
B4_chr	glimmer	CDS	1963876	1964622	4.84	+	1	K1B4_1900	P
B4_chr	glimmer	CDS	1965010	1966110	8.13	+	1	K1B4_1901	C
B4_chr	glimmer	CDS	1966135	1968564	13.21	+	1	K1B4_1902	C
B4_chr	glimmer	CDS	1968729	1969700	13.72	-	3	K1B4_1903	J
B4_chr	glimmer	CDS	1969697	1970440	12.1	-	2	K1B4_1904	J
B4_chr	glimmer	CDS	1970481	1970876	12.8	-	3	K1B4_1905	S
B4_chr	glimmer	CDS	1970929	1971738	6.22	-	1	K1B4_1906	S
B4_chr	glimmer	CDS	1971735	1972301	11.93	-	3	K1B4_1907	Q
B4_chr	glimmer	CDS	1972650	1974383	14.64	+	3	K1B4_1908	J
B4_chr	glimmer	CDS	1974576	1974953	10.2	+	3	K1B4_1909	L
B4_chr	glimmer	CDS	1974982	1975722	13.56	+	1	K1B4_1910	K
B4_chr	glimmer	CDS	1975757	1976278	11.46	+	2	K1B4_1911	L
B4_chr	glimmer	CDS	1976280	1976882	4.26	-	3	K1B4_1912	S
B4_chr	glimmer	CDS	1977157	1977768	14.58	+	1	K1B4_1913	L
B4_chr	glimmer	CDS	1977777	1978787	14.81	+	3	K1B4_1914	L
B4_chr	glimmer	CDS	1978934	1979719	13.32	-	2	K1B4_1915	P
B4_chr	glimmer	CDS	1979716	1980375	6.4	-	1	K1B4_1916	P
B4_chr	glimmer	CDS	1980424	1981482	3.02	+	1	K1B4_1917	P
B4_chr	glimmer	CDS	1981498	1982820	12.04	+	1	K1B4_1918	M
B4_chr	glimmer	CDS	1982940	1983911	11.81	+	3	K1B4_1919	M
B4_chr	glimmer	CDS	1984042	1985484	10.82	-	1	K1B4_1920	F
B4_chr	glimmer	CDS	1985612	1986481	7.61	-	2	K1B4_1921	K
B4_chr	glimmer	CDS	1986504	1986653	1.06	+	3	K1B4_1922	-
B4_chr	glimmer	CDS	1986819	1988294	13.37	+	3	K1B4_1923	F
B4_chr	glimmer	CDS	1988529	1990340	10.67	+	3	K1B4_1924	E
B4_chr	glimmer	CDS	1990377	1991018	14.85	+	3	K1B4_1925	G
B4_chr	glimmer	CDS	1991074	1992252	10.37	-	1	K1B4_1926	F
B4_chr	glimmer	CDS	1992386	1992676	10.08	+	2	K1B4_1927	S
B4_chr	glimmer	CDS	1992743	1993099	10.29	+	2	K1B4_1928	S
B4_chr	glimmer	CDS	1993426	1994085	13.84	+	1	K1B4_1929	S
B4_chr	glimmer	CDS	1994294	1996354	11.13	+	2	K1B4_1930	E
B4_chr	glimmer	CDS	1996351	1997013	12.19	-	1	K1B4_1931	L
B4_chr	glimmer	CDS	1997037	1997693	4.52	-	3	K1B4_1932	S
B4_chr	glimmer	CDS	1997795	1998025	11.53	-	2	K1B4_1933	L
B4_chr	glimmer	CDS	1998164	1998538	7.09	+	2	K1B4_1934	S
B4_chr	glimmer	CDS	1998542	1999414	8.79	+	2	K1B4_1935	P
B4_chr	glimmer	CDS	1999427	1999768	8.93	+	2	K1B4_1936	S
B4_chr	glimmer	CDS	2000164	2000820	7.97	+	1	K1B4_1937	T
B4_chr	glimmer	CDS	2000821	2001012	5.12	-	1	K1B4_1938	S
B4_chr	glimmer	CDS	2001117	2001353	8	-	3	K1B4_1939	S
B4_chr	glimmer	CDS	2001471	2002910	11.03	-	3	K1B4_1940	J
B4_chr	glimmer	CDS	2002990	2005623	10.54	-	1	K1B4_1941	Q
B4_chr	glimmer	CDS	2005592	2006770	6.92	-	2	K1B4_1942	S
B4_chr	glimmer	CDS	2006951	2007502	6.25	+	2	K1B4_1943	T
B4_chr	glimmer	CDS	2007599	2008297	9.85	+	2	K1B4_1944	T
B4_chr	glimmer	CDS	2008323	2010365	12.67	+	3	K1B4_1945	M
B4_chr	glimmer	CDS	2010557	2011438	12.01	+	2	K1B4_1946	O
B4_chr	glimmer	CDS	2011484	2012857	8.97	-	2	K1B4_1947	P
B4_chr	glimmer	CDS	2013034	2013825	12.25	+	1	K1B4_1948	K
B4_chr	glimmer	CDS	2013968	2014207	0.24	-	2	K1B4_1949	S
B4_chr	glimmer	CDS	2014366	2014509	5.69	+	1	K1B4_1950	S
B4_chr	glimmer	CDS	2014584	2014871	5.75	+	3	K1B4_1951	S
B4_chr	glimmer	CDS	2015540	2015683	2.51	+	2	K1B4_1952	S
B4_chr	glimmer	CDS	2015696	2015905	8.57	+	2	K1B4_1953	K
B4_chr	glimmer	CDS	2016071	2016880	7.43	+	2	K1B4_1954	Q
B4_chr	glimmer	CDS	2016877	2017443	9.73	-	1	K1B4_1956	P
B4_chr	glimmer	CDS	2017440	2017562	5.61	-	3	K1B4_1955	-
B4_chr	glimmer	CDS	2017873	2018331	6.73	-	1	K1B4_1957	S
B4_chr	glimmer	CDS	2018386	2019237	11.66	-	1	K1B4_1958	G
B4_chr	glimmer	CDS	2019250	2020050	12.46	-	1	K1B4_1959	G
B4_chr	glimmer	CDS	2020113	2021084	12.96	-	3	K1B4_1960	G
B4_chr	glimmer	CDS	2021547	2023103	14.39	+	3	K1B4_1961	P
B4_chr	glimmer	CDS	2023107	2024705	9.09	-	3	K1B4_1962	T
B4_chr	glimmer	CDS	2024836	2026134	13.9	-	1	K1B4_1963	E
B4_chr	glimmer	CDS	2026384	2026962	9.71	-	1	K1B4_1964	F
B4_chr	glimmer	CDS	2026966	2028327	11.32	-	1	K1B4_1965	E
B4_chr	glimmer	CDS	2028401	2028580	15.7	+	2	K1B4_1966	S
B4_chr	glimmer	CDS	2028700	2028999	4.69	-	1	K1B4_1967	S
B4_chr	glimmer	CDS	2029421	2029765	13.18	-	2	K1B4_1968	J
B4_chr	glimmer	CDS	2029897	2031807	9.65	+	1	K1B4_1969	K
B4_chr	glimmer	CDS	2031865	2032560	12.51	+	1	K1B4_1970	O
B4_chr	glimmer	CDS	2032600	2033181	8.35	+	1	K1B4_1971	M
B4_chr	glimmer	CDS	2033386	2035071	13.82	+	1	K1B4_1972	I
B4_chr	glimmer	CDS	2035153	2036268	12.9	+	1	K1B4_1973	J
B4_chr	glimmer	CDS	2036322	2037287	9.39	-	3	K1B4_1974	C
B4_chr	glimmer	CDS	2037343	2038467	11.61	-	1	K1B4_1975	P
B4_chr	glimmer	CDS	2038499	2039938	10.66	-	2	K1B4_1976	M
B4_chr	glimmer	CDS	2040135	2041220	11.45	-	3	K1B4_1977	C
B4_chr	glimmer	CDS	2041323	2042246	12.38	+	3	K1B4_1978	K
B4_chr	glimmer	CDS	2042373	2043011	8.22	+	3	K1B4_1979	E
B4_chr	glimmer	CDS	2043079	2043213	3.78	-	1	K1B4_1980	-
B4_chr	glimmer	CDS	2043184	2043543	5.82	+	1	K1B4_1981	P
B4_chr	glimmer	CDS	2043547	2043729	11.92	+	1	K1B4_1982	S
B4_chr	glimmer	CDS	2043877	2044125	11.28	+	1	K1B4_1983	S
B4_chr	glimmer	CDS	2044392	2045417	9.35	-	3	K1B4_1984	T
B4_chr	glimmer	CDS	2045600	2045854	4.89	+	2	K1B4_1985	S
B4_chr	glimmer	CDS	2045876	2046223	12.27	-	2	K1B4_1986	S
B4_chr	glimmer	CDS	2046278	2047459	5.91	-	2	K1B4_1987	P
B4_chr	glimmer	CDS	2047568	2048377	3.74	+	2	K1B4_1988	K
B4_chr	glimmer	CDS	2048334	2048780	12.01	-	3	K1B4_1989	S
B4_chr	glimmer	CDS	2049055	2049558	9.54	-	1	K1B4_1990	S
B4_chr	glimmer	CDS	2049601	2051091	8.39	-	1	K1B4_1991	T
B4_chr	glimmer	CDS	2051272	2052747	6.16	-	1	K1B4_1992	T
B4_chr	glimmer	CDS	2052894	2054177	10.38	-	3	K1B4_1993	S
B4_chr	glimmer	CDS	2054290	2056224	10.72	-	1	K1B4_1994	T
B4_chr	glimmer	CDS	2056660	2057406	11.15	+	1	K1B4_1995	M
B4_chr	glimmer	CDS	2057496	2058350	9.52	+	3	K1B4_1996	S
B4_chr	glimmer	CDS	2058401	2059285	12.31	-	2	K1B4_1997	G
B4_chr	glimmer	CDS	2059369	2060364	8.64	-	1	K1B4_1998	F
B4_chr	glimmer	CDS	2060706	2061119	3.18	+	3	K1B4_1999	O
[truncated: 2,411 more rows]

## Sheet: B4_plasmid1
X..seqname	source	feature	start	end	score	strand	frame	gene_ID	COG
B4_plasmid1	glimmer	CDS	18	368	0.19	-	3	K1B4_plasmid1_001	M
B4_plasmid1	glimmer	CDS	1030	1194	2.25	-	1	K1B4_plasmid1_002	-
B4_plasmid1	glimmer	CDS	2030	2734	4.88	-	2	K1B4_plasmid1_003	L
B4_plasmid1	glimmer	CDS	2711	2893	3.34	+	2	K1B4_plasmid1_004	-
B4_plasmid1	glimmer	CDS	2880	3893	3	-	3	K1B4_plasmid1_005	L
B4_plasmid1	glimmer	CDS	4784	4909	3.01	-	2	K1B4_plasmid1_006	-
B4_plasmid1	glimmer	CDS	4955	5734	3.05	+	2	K1B4_plasmid1_007	H
B4_plasmid1	glimmer	CDS	5996	7255	3.26	+	2	K1B4_plasmid1_008	E
B4_plasmid1	glimmer	CDS	7348	8139	3.45	+	1	K1B4_plasmid1_009	H
B4_plasmid1	glimmer	CDS	8888	9073	1.32	-	2	K1B4_plasmid1_010	L
B4_plasmid1	glimmer	CDS	9821	10612	2.97	-	2	K1B4_plasmid1_011	H
B4_plasmid1	glimmer	CDS	11081	11326	3.59	-	2	K1B4_plasmid1_012	Q
B4_plasmid1	glimmer	CDS	11364	12227	3.59	-	3	K1B4_plasmid1_013	S
B4_plasmid1	glimmer	CDS	12240	12356	2.47	-	3	K1B4_plasmid1_014	-
B4_plasmid1	glimmer	CDS	12373	12552	1.62	-	1	K1B4_plasmid1_015	E
B4_plasmid1	glimmer	CDS	12685	13389	4.88	-	1	K1B4_plasmid1_016	L
B4_plasmid1	glimmer	CDS	13542	14363	3.5	-	3	K1B4_plasmid1_017	S
B4_plasmid1	glimmer	CDS	14495	15433	3.24	-	2	K1B4_plasmid1_018	H
B4_plasmid1	glimmer	CDS	15432	16391	3	+	3	K1B4_plasmid1_019	L
B4_plasmid1	glimmer	CDS	16459	17127	2.97	+	1	K1B4_plasmid1_020	-
B4_plasmid1	glimmer	CDS	17207	17347	0.9	+	2	K1B4_plasmid1_021	-
B4_plasmid1	glimmer	CDS	18005	19219	3.13	-	2	K1B4_plasmid1_022	E
B4_plasmid1	glimmer	CDS	19436	20257	3.4	-	2	K1B4_plasmid1_023	U
B4_plasmid1	glimmer	CDS	20351	21187	2.92	-	2	K1B4_plasmid1_024	M
B4_plasmid1	glimmer	CDS	22034	22165	2.57	-	2	K1B4_plasmid1_025	-
B4_plasmid1	glimmer	CDS	22444	25032	5.06	-	1	K1B4_plasmid1_026	L
B4_plasmid1	glimmer	CDS	25165	25641	3.56	-	1	K1B4_plasmid1_027	L
B4_plasmid1	glimmer	CDS	25678	25869	9.06	-	1	K1B4_plasmid1_028	L
B4_plasmid1	glimmer	CDS	25928	26056	2.53	+	2	K1B4_plasmid1_029	-
B4_plasmid1	glimmer	CDS	26447	26848	2.88	+	2	K1B4_plasmid1_030	L
B4_plasmid1	glimmer	CDS	27031	27891	3.54	+	1	K1B4_plasmid1_031	V
B4_plasmid1	glimmer	CDS	28002	28169	2.54	-	3	K1B4_plasmid1_032	L
B4_plasmid1	glimmer	CDS	28217	28921	4.88	-	2	K1B4_plasmid1_033	L
B4_plasmid1	glimmer	CDS	28968	30236	3.18	-	3	K1B4_plasmid1_034	L
B4_plasmid1	glimmer	CDS	30566	30724	1.74	+	2	K1B4_plasmid1_035	-
B4_plasmid1	glimmer	CDS	30832	32403	3.31	+	1	K1B4_plasmid1_036	S
B4_plasmid1	glimmer	CDS	33343	33819	1.39	-	1	K1B4_plasmid1_037	K
B4_plasmid1	glimmer	CDS	33927	35165	3.01	-	3	K1B4_plasmid1_038	G
B4_plasmid1	glimmer	CDS	35162	35296	2.94	-	2	K1B4_plasmid1_039	S
B4_plasmid1	glimmer	CDS	35273	36088	3.55	+	2	K1B4_plasmid1_040	-
B4_plasmid1	glimmer	CDS	36189	36893	4.88	-	3	K1B4_plasmid1_041	L
B4_plasmid1	glimmer	CDS	36870	37112	3.26	+	3	K1B4_plasmid1_042	-
B4_plasmid1	glimmer	CDS	37771	37962	5.21	-	1	K1B4_plasmid1_043	L
B4_plasmid1	glimmer	CDS	38744	38986	2.28	+	2	K1B4_plasmid1_044	S
B4_plasmid1	glimmer	CDS	39305	39898	2.06	-	2	K1B4_plasmid1_045	L
B4_plasmid1	glimmer	CDS	40081	40245	7.72	+	1	K1B4_plasmid1_046	L
B4_plasmid1	glimmer	CDS	40297	41001	4.88	-	1	K1B4_plasmid1_047	L
B4_plasmid1	glimmer	CDS	40992	41276	5.57	+	3	K1B4_plasmid1_048	T
B4_plasmid1	glimmer	CDS	41805	42227	12.3	-	3	K1B4_plasmid1_049	L
B4_plasmid1	glimmer	CDS	42488	43243	3.3	-	2	K1B4_plasmid1_050	L
B4_plasmid1	glimmer	CDS	43971	44360	30.57	+	3	K1B4_plasmid1_051	L
B4_plasmid1	glimmer	CDS	44371	44562	5.72	-	1	K1B4_plasmid1_052	-
B4_plasmid1	glimmer	CDS	44571	44906	3.26	-	3	K1B4_plasmid1_053	-
B4_plasmid1	glimmer	CDS	45566	45856	6.83	+	2	K1B4_plasmid1_054	-
B4_plasmid1	glimmer	CDS	46023	46991	10.76	-	3	K1B4_plasmid1_055	L
B4_plasmid1	glimmer	CDS	47185	48195	3.36	-	1	K1B4_plasmid1_056	S
B4_plasmid1	glimmer	CDS	48936	50102	3.35	+	3	K1B4_plasmid1_057	D
B4_plasmid1	glimmer	CDS	50102	51073	3.14	+	2	K1B4_plasmid1_058	K
B4_plasmid1	glimmer	CDS	51482	52321	2.76	-	2	K1B4_plasmid1_059	S
B4_plasmid1	glimmer	CDS	52346	52723	30.15	-	2	K1B4_plasmid1_060	L
B4_plasmid1	glimmer	CDS	52768	52995	2.99	-	1	K1B4_plasmid1_061	L
B4_plasmid1	glimmer	CDS	53349	53525	0.06	-	3	K1B4_plasmid1_062	-
B4_plasmid1	glimmer	CDS	53699	54976	3	+	2	K1B4_plasmid1_063	-
B4_plasmid1	glimmer	CDS	54987	56105	3.5	-	3	K1B4_plasmid1_064	L
B4_plasmid1	glimmer	CDS	56144	56524	6.79	-	2	K1B4_plasmid1_065	S
B4_plasmid1	glimmer	CDS	56573	56920	5.46	-	2	K1B4_plasmid1_066	L
B4_plasmid1	glimmer	CDS	56950	57327	32.24	-	1	K1B4_plasmid1_067	L
B4_plasmid1	glimmer	CDS	57372	57599	3.35	-	3	K1B4_plasmid1_068	L
B4_plasmid1	glimmer	CDS	57855	59180	7.07	-	3	K1B4_plasmid1_069	C
B4_plasmid1	glimmer	CDS	59339	59566	2.99	+	2	K1B4_plasmid1_070	L
B4_plasmid1	glimmer	CDS	59611	59988	30.14	+	1	K1B4_plasmid1_071	L
B4_plasmid1	glimmer	CDS	60089	60370	2.54	-	2	K1B4_plasmid1_072	-
B4_plasmid1	glimmer	CDS	60517	60675	9.03	+	1	K1B4_plasmid1_073	L
B4_plasmid1	glimmer	CDS	60748	61899	3.26	+	1	K1B4_plasmid1_074	L
B4_plasmid1	glimmer	CDS	61993	62805	2.75	+	1	K1B4_plasmid1_075	L
B4_plasmid1	glimmer	CDS	62850	63041	0.54	+	3	K1B4_plasmid1_076	-
B4_plasmid1	glimmer	CDS	63099	63887	3.62	-	3	K1B4_plasmid1_077	L
B4_plasmid1	glimmer	CDS	64218	64355	2.58	-	3	K1B4_plasmid1_078	-
B4_plasmid1	glimmer	CDS	65509	66483	3.74	-	1	K1B4_plasmid1_079	T
B4_plasmid1	glimmer	CDS	68044	68187	2.67	+	1	K1B4_plasmid1_080	-
B4_plasmid1	glimmer	CDS	68416	68766	5.96	-	1	K1B4_plasmid1_081	S
B4_plasmid1	glimmer	CDS	68910	69341	3.77	-	3	K1B4_plasmid1_082	-
B4_plasmid1	glimmer	CDS	69592	70659	4.18	-	1	K1B4_plasmid1_083	T
B4_plasmid1	glimmer	CDS	70912	71037	11.16	+	1	K1B4_plasmid1_084	-
B4_plasmid1	glimmer	CDS	71060	71740	2.62	-	2	K1B4_plasmid1_085	K
B4_plasmid1	glimmer	CDS	71800	71964	2.49	-	1	K1B4_plasmid1_086	-
B4_plasmid1	glimmer	CDS	71930	73315	6.51	+	2	K1B4_plasmid1_087	M
B4_plasmid1	glimmer	CDS	73343	73696	8.78	+	2	K1B4_plasmid1_088	S
B4_plasmid1	glimmer	CDS	73972	75102	8.36	+	1	K1B4_plasmid1_089	M
B4_plasmid1	glimmer	CDS	75113	78259	6.73	+	2	K1B4_plasmid1_090	P
B4_plasmid1	glimmer	CDS	78346	78786	2.86	+	1	K1B4_plasmid1_091	S
B4_plasmid1	glimmer	CDS	78913	81360	3.13	+	1	K1B4_plasmid1_092	P
B4_plasmid1	glimmer	CDS	81401	81598	2.52	+	2	K1B4_plasmid1_093	S

## Sheet: B4_plasmid2
X..seqname	source	feature	start	end	score	strand	frame	gene_ID	COG
B4_plasmid2	glimmer	CDS	2211	3416	3.14	+	3	K1B4_plasmid2_001	E
B4_plasmid2	glimmer	CDS	3529	4122	4.01	-	1	K1B4_plasmid2_002	K
B4_plasmid2	glimmer	CDS	4210	4626	0.36	+	1	K1B4_plasmid2_003	K
B4_plasmid2	glimmer	CDS	4846	5844	3.06	-	1	K1B4_plasmid2_004	L
B4_plasmid2	glimmer	CDS	5948	6073	6.59	-	2	K1B4_plasmid2_005	L
B4_plasmid2	glimmer	CDS	7213	8007	3.01	+	1	K1B4_plasmid2_006	L
B4_plasmid2	glimmer	CDS	8009	8917	3.08	+	2	K1B4_plasmid2_007	J
B4_plasmid2	glimmer	CDS	8923	9753	3.06	+	1	K1B4_plasmid2_008	V
B4_plasmid2	glimmer	CDS	9823	9963	6.88	-	1	K1B4_plasmid2_009	L
B4_plasmid2	glimmer	CDS	10010	10225	4.53	-	2	K1B4_plasmid2_010	M
B4_plasmid2	glimmer	CDS	10370	11137	7.13	-	2	K1B4_plasmid2_011	C
B4_plasmid2	glimmer	CDS	11134	11712	4.6	-	1	K1B4_plasmid2_012	C
B4_plasmid2	glimmer	CDS	11727	13694	7.89	-	3	K1B4_plasmid2_013	C
B4_plasmid2	glimmer	CDS	13891	14004	3.31	+	1	K1B4_plasmid2_014	-
B4_plasmid2	glimmer	CDS	14148	14852	4.88	-	3	K1B4_plasmid2_015	L
B4_plasmid2	glimmer	CDS	15279	17657	6.9	+	3	K1B4_plasmid2_016	S
B4_plasmid2	glimmer	CDS	17667	19688	7.71	+	3	K1B4_plasmid2_017	G
B4_plasmid2	glimmer	CDS	19685	21019	7.94	+	2	K1B4_plasmid2_018	M
B4_plasmid2	glimmer	CDS	21016	21522	6.95	+	1	K1B4_plasmid2_019	S
B4_plasmid2	glimmer	CDS	21603	21725	0.35	+	3	K1B4_plasmid2_020	S
B4_plasmid2	glimmer	CDS	21762	22466	5.01	+	3	K1B4_plasmid2_021	L
B4_plasmid2	glimmer	CDS	22506	24245	2.83	+	3	K1B4_plasmid2_022	L
B4_plasmid2	glimmer	CDS	24450	24695	2.11	-	3	K1B4_plasmid2_023	-
B4_plasmid2	glimmer	CDS	24923	25951	4.66	-	2	K1B4_plasmid2_024	L
B4_plasmid2	glimmer	CDS	26394	26621	2.5	+	3	K1B4_plasmid2_025	L
B4_plasmid2	glimmer	CDS	26648	27043	45.19	+	2	K1B4_plasmid2_026	L
B4_plasmid2	glimmer	CDS	27070	27897	3.08	-	1	K1B4_plasmid2_027	L
B4_plasmid2	glimmer	CDS	28173	30287	7.74	-	3	K1B4_plasmid2_028	L
B4_plasmid2	glimmer	CDS	30284	36625	8.61	-	2	K1B4_plasmid2_029	L
B4_plasmid2	glimmer	CDS	36625	41562	9.59	-	1	K1B4_plasmid2_030	V
B4_plasmid2	glimmer	CDS	41565	44423	10.81	-	3	K1B4_plasmid2_031	K
B4_plasmid2	glimmer	CDS	44544	44660	2.35	+	3	K1B4_plasmid2_032	-
B4_plasmid2	glimmer	CDS	44647	49461	3.43	-	1	K1B4_plasmid2_033	L
B4_plasmid2	glimmer	CDS	50159	51127	10.52	+	2	K1B4_plasmid2_034	L
B4_plasmid2	glimmer	CDS	52005	52268	6.88	+	3	K1B4_plasmid2_035	L
B4_plasmid2	glimmer	CDS	52295	53125	3.34	+	2	K1B4_plasmid2_036	L
B4_plasmid2	glimmer	CDS	53135	54301	3.25	-	2	K1B4_plasmid2_037	L
B4_plasmid2	glimmer	CDS	54258	54626	5.05	-	3	K1B4_plasmid2_038	J
B4_plasmid2	glimmer	CDS	55198	55956	4.37	+	1	K1B4_plasmid2_039	S
B4_plasmid2	glimmer	CDS	56356	57561	7.15	+	1	K1B4_plasmid2_040	D
B4_plasmid2	glimmer	CDS	57558	58523	6.29	+	3	K1B4_plasmid2_041	K
B4_plasmid2	glimmer	CDS	58788	60494	7.36	+	3	K1B4_plasmid2_042	-
B4_plasmid2	glimmer	CDS	60555	62144	5.22	+	3	K1B4_plasmid2_043	-
B4_plasmid2	glimmer	CDS	62214	62969	9.39	+	3	K1B4_plasmid2_044	-
B4_plasmid2	glimmer	CDS	63082	63519	3.47	-	1	K1B4_plasmid2_045	-
B4_plasmid2	glimmer	CDS	63598	64107	2.32	+	1	K1B4_plasmid2_046	-
B4_plasmid2	glimmer	CDS	64264	64767	37.8	-	1	K1B4_plasmid2_047	L
B4_plasmid2	glimmer	CDS	65628	66014	2.45	+	3	K1B4_plasmid2_048	-
B4_plasmid2	glimmer	CDS	66023	66214	6.74	+	2	K1B4_plasmid2_049	-
B4_plasmid2	glimmer	CDS	66292	69231	3.07	+	1	K1B4_plasmid2_050	L
B4_plasmid2	glimmer	CDS	69663	70631	11.42	+	3	K1B4_plasmid2_051	L
B4_plasmid2	glimmer	CDS	70750	70875	1.97	-	1	K1B4_plasmid2_052	K
B4_plasmid2	glimmer	CDS	71106	72254	3.65	-	3	K1B4_plasmid2_053	P
B4_plasmid2	glimmer	CDS	72467	72592	1.45	-	2	K1B4_plasmid2_054	-

## Sheet: vB_Eco_K1B4
X..seqname	source	feature	start	end	score	strand	frame	gene_ID	COG
vB_Eco_K1B4	glimmer	CDS	9	635	10.13	-	3	vB_Eco_K1B4_001	S
vB_Eco_K1B4	glimmer	CDS	725	1735	6.07	-	2	vB_Eco_K1B4_002	S
vB_Eco_K1B4	glimmer	CDS	2790	3260	11.69	-	3	vB_Eco_K1B4_003	-
vB_Eco_K1B4	glimmer	CDS	3386	3601	7.4	+	2	vB_Eco_K1B4_004	S
vB_Eco_K1B4	glimmer	CDS	3619	5826	3.29	-	1	vB_Eco_K1B4_005	S
vB_Eco_K1B4	glimmer	CDS	5823	5951	9.16	-	3	vB_Eco_K1B4_006	-
vB_Eco_K1B4	glimmer	CDS	6021	6311	4.46	-	3	vB_Eco_K1B4_007	-
vB_Eco_K1B4	glimmer	CDS	6308	6490	6.88	-	2	vB_Eco_K1B4_008	S
vB_Eco_K1B4	glimmer	CDS	6973	7191	7.95	+	1	vB_Eco_K1B4_009	-
vB_Eco_K1B4	glimmer	CDS	7282	7395	4.89	+	1	vB_Eco_K1B4_010	-
vB_Eco_K1B4	glimmer	CDS	7395	7598	1.53	+	3	vB_Eco_K1B4_011	-
vB_Eco_K1B4	glimmer	CDS	7991	8140	6.06	+	2	vB_Eco_K1B4_012	-
vB_Eco_K1B4	glimmer	CDS	8286	8399	3.79	+	3	vB_Eco_K1B4_013	-
vB_Eco_K1B4	glimmer	CDS	8797	9000	3.67	+	1	vB_Eco_K1B4_014	-
vB_Eco_K1B4	glimmer	CDS	9632	9766	2.96	+	2	vB_Eco_K1B4_015	-
vB_Eco_K1B4	glimmer	CDS	9842	10150	1.86	+	2	vB_Eco_K1B4_016	-
vB_Eco_K1B4	glimmer	CDS	10143	10415	4.45	+	3	vB_Eco_K1B4_017	-
vB_Eco_K1B4	glimmer	CDS	10393	10899	5.91	+	1	vB_Eco_K1B4_018	S
vB_Eco_K1B4	glimmer	CDS	11080	11229	9.2	+	1	vB_Eco_K1B4_019	-
vB_Eco_K1B4	glimmer	CDS	11456	11617	5.86	+	2	vB_Eco_K1B4_020	S
vB_Eco_K1B4	glimmer	CDS	11610	11795	7.09	+	3	vB_Eco_K1B4_021	-
vB_Eco_K1B4	glimmer	CDS	12259	12429	2.14	+	1	vB_Eco_K1B4_022	-
vB_Eco_K1B4	glimmer	CDS	12426	12662	5.1	+	3	vB_Eco_K1B4_023	S
vB_Eco_K1B4	glimmer	CDS	13306	13653	1.68	+	1	vB_Eco_K1B4_024	-
vB_Eco_K1B4	glimmer	CDS	13650	14900	4.53	+	3	vB_Eco_K1B4_025	S
vB_Eco_K1B4	glimmer	CDS	14913	16385	6.84	+	3	vB_Eco_K1B4_026	S
vB_Eco_K1B4	glimmer	CDS	16986	17120	1.01	-	3	vB_Eco_K1B4_027	-
vB_Eco_K1B4	glimmer	CDS	17279	18322	3.47	+	2	vB_Eco_K1B4_028	S
vB_Eco_K1B4	glimmer	CDS	18322	18783	8.87	+	1	vB_Eco_K1B4_029	-
vB_Eco_K1B4	glimmer	CDS	19709	20095	1.97	+	2	vB_Eco_K1B4_030	-
vB_Eco_K1B4	glimmer	CDS	20058	20204	4.12	+	3	vB_Eco_K1B4_031	-
vB_Eco_K1B4	glimmer	CDS	20287	20988	9.35	+	1	vB_Eco_K1B4_032	-
vB_Eco_K1B4	glimmer	CDS	20991	22046	8.09	+	3	vB_Eco_K1B4_033	S
vB_Eco_K1B4	glimmer	CDS	22102	22446	1.99	+	1	vB_Eco_K1B4_034	-
vB_Eco_K1B4	glimmer	CDS	22483	22662	11.84	+	1	vB_Eco_K1B4_035	-
vB_Eco_K1B4	glimmer	CDS	22666	23178	1.55	+	1	vB_Eco_K1B4_036	-
vB_Eco_K1B4	glimmer	CDS	23544	23723	1.59	-	3	vB_Eco_K1B4_037	-
vB_Eco_K1B4	glimmer	CDS	23795	24154	6.67	+	2	vB_Eco_K1B4_038	-
vB_Eco_K1B4	glimmer	CDS	24546	24959	4.96	+	3	vB_Eco_K1B4_039	S
vB_Eco_K1B4	glimmer	CDS	24962	26128	4.74	+	2	vB_Eco_K1B4_040	-
vB_Eco_K1B4	glimmer	CDS	26157	26318	2.84	-	3	vB_Eco_K1B4_041	-
vB_Eco_K1B4	glimmer	CDS	26326	26895	1.24	-	1	vB_Eco_K1B4_042	-
vB_Eco_K1B4	glimmer	CDS	26895	27380	2.78	-	3	vB_Eco_K1B4_043	S
vB_Eco_K1B4	glimmer	CDS	27377	28507	3.25	-	2	vB_Eco_K1B4_044	S
vB_Eco_K1B4	glimmer	CDS	28546	28737	2.12	-	1	vB_Eco_K1B4_045	S
vB_Eco_K1B4	glimmer	CDS	28905	29321	10.22	+	3	vB_Eco_K1B4_046	S
vB_Eco_K1B4	glimmer	CDS	29679	31952	3.64	+	3	vB_Eco_K1B4_047	-
vB_Eco_K1B4	glimmer	CDS	32009	32452	3.92	+	2	vB_Eco_K1B4_048	-
vB_Eco_K1B4	glimmer	CDS	32671	32964	2.64	+	1	vB_Eco_K1B4_049	S
vB_Eco_K1B4	glimmer	CDS	33317	35872	3.03	+	2	vB_Eco_K1B4_050	S
vB_Eco_K1B4	glimmer	CDS	35885	38086	3.13	+	2	vB_Eco_K1B4_051	S
vB_Eco_K1B4	glimmer	CDS	38115	38252	4.83	-	3	vB_Eco_K1B4_052	-
vB_Eco_K1B4	glimmer	CDS	38249	39673	3.13	-	2	vB_Eco_K1B4_053	S
vB_Eco_K1B4	glimmer	CDS	39750	40490	3.32	-	3	vB_Eco_K1B4_054	S
vB_Eco_K1B4	glimmer	CDS	40487	40678	9.13	-	2	vB_Eco_K1B4_055	-
vB_Eco_K1B4	glimmer	CDS	41224	41355	9.34	-	1	vB_Eco_K1B4_056	-
vB_Eco_K1B4	glimmer	CDS	41345	44443	3.06	-	2	vB_Eco_K1B4_057	S
