# Supplementary material for: Temporal transcriptomics uncover dynamic interactions between pathogenic Escherichia coli and phage vB_Eco_K1B4
Source: Front Microbiol. 2025 Nov 11;16:1668341. doi: 10.3389/fmicb.2025.1668341 (PMC12645636; doi:10.3389/fmicb.2025.1668341)
Supplement: SUPPLEMENTARY TABLE S3 — Antimicrobial resistance genes identified in Escherichia coli K1B4 by CARD analysis. [file Table_3.xlsx]

## Sheet: Sheet1
Gene ID	ARO Name	Resisted Drug Class	Resisted Antibiotic(s)	Resistance Mechanism	AMR Gene Family	Match Criteria	Identitity(%)	Coverage(%)
K1B4_0199	gadX	macrolide antibiotic; fluoroquinolone antibiotic; penicillin beta-lactam	erythromycin; cloxacillin; oxacillin; norfloxacin	antibiotic efflux	resistance-nodulation-cell division (RND) antibiotic efflux pump	Perfect	100	100
K1B4_0201	mdtF	macrolide antibiotic; fluoroquinolone antibiotic; penicillin beta-lactam	erythromycin; cloxacillin; oxacillin; norfloxacin	antibiotic efflux	resistance-nodulation-cell division (RND) antibiotic efflux pump	Perfect	100	100
K1B4_0203	mdtE	macrolide antibiotic; fluoroquinolone antibiotic; penicillin beta-lactam	erythromycin; cloxacillin; oxacillin; norfloxacin	antibiotic efflux	resistance-nodulation-cell division (RND) antibiotic efflux pump	Strict	100	91.95
K1B4_0360	CRP	macrolide antibiotic; fluoroquinolone antibiotic; penicillin beta-lactam	erythromycin; cloxacillin; oxacillin; norfloxacin	antibiotic efflux	resistance-nodulation-cell division (RND) antibiotic efflux pump	Strict	99.52	100
K1B4_0446	AcrF	fluoroquinolone antibiotic; cephalosporin; penicillin beta-lactam	ciprofloxacin	antibiotic efflux	resistance-nodulation-cell division (RND) antibiotic efflux pump	Strict	99.71	100
K1B4_0447	AcrE	fluoroquinolone antibiotic; cephalosporin; penicillin beta-lactam	ciprofloxacin	antibiotic efflux	resistance-nodulation-cell division (RND) antibiotic efflux pump	Perfect	100	100
K1B4_0448	AcrS	fluoroquinolone antibiotic; cephalosporin; glycylcycline; penicillin beta-lactam; tetracycline antibiotic; rifamycin antibiotic; phenicol antibiotic; disinfecting agents and antiseptics	tigecycline; ciprofloxacin; tetracycline; rifampin; chloramphenicol; ampicillin; cefalotin; triclosan	antibiotic efflux	resistance-nodulation-cell division (RND) antibiotic efflux pump	Perfect	100	100
K1B4_0660	bacA	peptide antibiotic	bacitracin; bacitracin A; bacitracin B; bacitracin F	antibiotic target alteration	undecaprenyl pyrophosphate related proteins	Strict	100	98.9
K1B4_0680	TolC	macrolide antibiotic; fluoroquinolone antibiotic; aminoglycoside antibiotic; carbapenem; cephalosporin; glycylcycline; penicillin beta-lactam; tetracycline antibiotic; peptide antibiotic; aminocoumarin antibiotic; rifamycin antibiotic; phenicol antibiotic; disinfecting agents and antiseptics	erythromycin; cloxacillin; gentamicin C; tigecycline; ciprofloxacin; spectinomycin; streptomycin; tetracycline; tobramycin; oxacillin; ceftazidime; ertapenem; piperacillin; novobiocin; azithromycin; rifampin; imipenem; chloramphenicol; polymyxin B; polymyxin B1; polymyxin B2; polymyxin B3; polymyxin B4; ampicillin; nalidixic acid; norfloxacin; cefalotin; triclosan; ticarcillin; gentamicin	antibiotic efflux	ATP-binding cassette (ABC) antibiotic efflux pump; major facilitator superfamily (MFS) antibiotic efflux pump; resistance-nodulation-cell division (RND) antibiotic efflux pump	Strict	100	99.6
K1B4_1005	rsmA	fluoroquinolone antibiotic; diaminopyrimidine antibiotic; phenicol antibiotic	trimethoprim; chloramphenicol	antibiotic efflux	resistance-nodulation-cell division (RND) antibiotic efflux pump	Strict	85.25	100
K1B4_1010	emrB	fluoroquinolone antibiotic	nalidixic acid	antibiotic efflux	major facilitator superfamily (MFS) antibiotic efflux pump	Perfect	100	100
K1B4_1011	emrA	fluoroquinolone antibiotic	nalidixic acid	antibiotic efflux	major facilitator superfamily (MFS) antibiotic efflux pump	Strict	99.69	83.59
K1B4_1013	emrR	fluoroquinolone antibiotic	nalidixic acid	antibiotic efflux	major facilitator superfamily (MFS) antibiotic efflux pump	Perfect	100	100
K1B4_1251	acrD	aminoglycoside antibiotic	neomycin; amikacin; kanamycin A; tobramycin; gentamicin	antibiotic efflux	resistance-nodulation-cell division (RND) antibiotic efflux pump	Strict	99.71	100
K1B4_1340	evgS	macrolide antibiotic; fluoroquinolone antibiotic; penicillin beta-lactam; tetracycline antibiotic	erythromycin; cloxacillin; tetracycline; oxacillin; norfloxacin	antibiotic efflux	major facilitator superfamily (MFS) antibiotic efflux pump; resistance-nodulation-cell division (RND) antibiotic efflux pump	Strict	99.2	94.24
K1B4_1341	evgA	macrolide antibiotic; fluoroquinolone antibiotic; penicillin beta-lactam; tetracycline antibiotic	erythromycin; cloxacillin; tetracycline; oxacillin; norfloxacin	antibiotic efflux	major facilitator superfamily (MFS) antibiotic efflux pump; resistance-nodulation-cell division (RND) antibiotic efflux pump	Perfect	100	100
K1B4_1445	ArnT	peptide antibiotic	colistin A; colistin B	antibiotic target alteration	pmr phosphoethanolamine transferase	Strict	63.7	99.82
K1B4_1448	PmrF	peptide antibiotic	polymyxin B	antibiotic target alteration	pmr phosphoethanolamine transferase	Perfect	100	100
K1B4_1492	YojI	peptide antibiotic	microcin J25	antibiotic efflux	ATP-binding cassette (ABC) antibiotic efflux pump	Strict	99.82	100
K1B4_1628	mdtC	aminocoumarin antibiotic	novobiocin	antibiotic efflux	resistance-nodulation-cell division (RND) antibiotic efflux pump	Strict	99.8	100
K1B4_1629	mdtB	aminocoumarin antibiotic	novobiocin	antibiotic efflux	resistance-nodulation-cell division (RND) antibiotic efflux pump	Strict	99.81	100
K1B4_1630	mdtA	aminocoumarin antibiotic	novobiocin	antibiotic efflux	resistance-nodulation-cell division (RND) antibiotic efflux pump	Perfect	100	100
K1B4_1682	ugd	peptide antibiotic	polymyxin B	antibiotic target alteration	pmr phosphoethanolamine transferase	Strict	98.45	100
K1B4_2187	Klebsiella pneumoniae KpnE	macrolide antibiotic; aminoglycoside antibiotic; cephalosporin; tetracycline antibiotic; peptide antibiotic; rifamycin antibiotic; disinfecting agents and antiseptics	erythromycin; streptomycin; tetracycline; cefepime; ceftriaxone; rifampin; colistin A; colistin B; triclosan; benzalkonium chloride; chlorhexidine	antibiotic efflux	small multidrug resistance (SMR) antibiotic efflux pump	Strict	82.2	100.83
K1B4_2188	Klebsiella pneumoniae KpnF	macrolide antibiotic; aminoglycoside antibiotic; cephalosporin; tetracycline antibiotic; peptide antibiotic; rifamycin antibiotic; disinfecting agents and antiseptics	erythromycin; streptomycin; tetracycline; cefepime; ceftriaxone; rifampin; colistin A; colistin B; triclosan; benzalkonium chloride; chlorhexidine	antibiotic efflux	small multidrug resistance (SMR) antibiotic efflux pump	Strict	84.4	100
K1B4_2221	marA	fluoroquinolone antibiotic; monobactam; carbapenem; cephalosporin; glycylcycline; penicillin beta-lactam; tetracycline antibiotic; rifamycin antibiotic; phenicol antibiotic; disinfecting agents and antiseptics	tigecycline; tetracycline; rifampin; chloramphenicol; ampicillin; cefalotin; triclosan	antibiotic efflux; reduced permeability to antibiotic	resistance-nodulation-cell division (RND) antibiotic efflux pump; General Bacterial Porin with reduced permeability to beta-lactams	Perfect	100	100
K1B4_2493	H-NS	macrolide antibiotic; fluoroquinolone antibiotic; cephalosporin; penicillin beta-lactam; tetracycline antibiotic	erythromycin; cloxacillin; ciprofloxacin; tetracycline; oxacillin; norfloxacin	antibiotic efflux	major facilitator superfamily (MFS) antibiotic efflux pump; resistance-nodulation-cell division (RND) antibiotic efflux pump	Perfect	100	100
K1B4_2647	mdtH	fluoroquinolone antibiotic	enoxacin; norfloxacin	antibiotic efflux	major facilitator superfamily (MFS) antibiotic efflux pump	Perfect	100	100
K1B4_2660	mdtG	phosphonic acid antibiotic	fosfomycin	antibiotic efflux	major facilitator superfamily (MFS) antibiotic efflux pump	Perfect	100	100
K1B4_2793	msbA	nitroimidazole antibiotic	metronidazole	antibiotic efflux	ATP-binding cassette (ABC) antibiotic efflux pump	Perfect	100	100
K1B4_2867	Escherichia coli mdfA	tetracycline antibiotic; phenicol antibiotic; disinfecting agents and antiseptics	tetracycline; chloramphenicol; thiamphenicol; benzalkonium chloride	antibiotic efflux	major facilitator superfamily (MFS) antibiotic efflux pump	Strict	97.07	100
K1B4_3050	kdpE	aminoglycoside antibiotic	kanamycin A	antibiotic efflux	kdpDE	Strict	98.67	100
K1B4_3252	Escherichia coli acrA	fluoroquinolone antibiotic; cephalosporin; glycylcycline; penicillin beta-lactam; tetracycline antibiotic; rifamycin antibiotic; phenicol antibiotic; disinfecting agents and antiseptics	tigecycline; tetracycline; rifampin; chloramphenicol; ampicillin; cefalotin; triclosan	antibiotic efflux	resistance-nodulation-cell division (RND) antibiotic efflux pump	Strict	100	90.93
K1B4_3253	acrB	fluoroquinolone antibiotic; cephalosporin; glycylcycline; penicillin beta-lactam; tetracycline antibiotic; rifamycin antibiotic; phenicol antibiotic; disinfecting agents and antiseptics	tigecycline; acriflavine; tetracycline; rifampin; chloramphenicol; ampicillin; cefalotin; triclosan	antibiotic efflux	resistance-nodulation-cell division (RND) antibiotic efflux pump	Perfect	100	100
K1B4_3335	vanG	glycopeptide antibiotic	vancomycin	antibiotic target alteration	glycopeptide resistance gene cluster; Van ligase	Strict	38.23	104.3
K1B4_3664	leuO	nucleoside antibiotic; disinfecting agents and antiseptics	acriflavine; puromycin	antibiotic efflux	major facilitator superfamily (MFS) antibiotic efflux pump	Strict	99.04	100
K1B4_3808	mdtM	fluoroquinolone antibiotic; lincosamide antibiotic; nucleoside antibiotic; phenicol antibiotic; disinfecting agents and antiseptics	acriflavine; lincomycin; puromycin; chloramphenicol; norfloxacin	antibiotic efflux	major facilitator superfamily (MFS) antibiotic efflux pump	Strict	98.05	100
K1B4_3964	Escherichia coli ampC beta-lactamase	cephalosporin; penicillin beta-lactam		antibiotic inactivation	ampC-type beta-lactamase	Strict	98.67	100
K1B4_4002	eptA	peptide antibiotic	polymyxin B	antibiotic target alteration	pmr phosphoethanolamine transferase	Strict	99.82	100
K1B4_4036	mdtN	nucleoside antibiotic; disinfecting agents and antiseptics	acriflavine; puromycin	antibiotic efflux	major facilitator superfamily (MFS) antibiotic efflux pump	Strict	98.79	104.08
K1B4_4037	mdtO	nucleoside antibiotic; disinfecting agents and antiseptics	acriflavine; puromycin	antibiotic efflux	major facilitator superfamily (MFS) antibiotic efflux pump	Perfect	100	100
K1B4_4038	mdtP	nucleoside antibiotic; disinfecting agents and antiseptics	acriflavine; puromycin	antibiotic efflux	major facilitator superfamily (MFS) antibiotic efflux pump	Perfect	100	100
K1B4_4221	cpxA	aminoglycoside antibiotic; aminocoumarin antibiotic	neomycin; amikacin; kanamycin A; tobramycin; novobiocin; gentamicin	antibiotic efflux	resistance-nodulation-cell division (RND) antibiotic efflux pump	Perfect	100	100
K1B4_4417	aadA2	aminoglycoside antibiotic	spectinomycin; streptomycin	antibiotic inactivation	ANT(3'')	Strict	99.61	100
K1B4_4418	cmlA5	phenicol antibiotic	chloramphenicol	antibiotic efflux	major facilitator superfamily (MFS) antibiotic efflux pump	Strict	99.52	100
K1B4_4419	aadA	aminoglycoside antibiotic	spectinomycin; streptomycin	antibiotic inactivation	ANT(3'')	Perfect	100	100
K1B4_4421	sul3	sulfonamide antibiotic	sulfadiazine; sulfadimidine; sulfadoxine; sulfamethoxazole; sulfisoxazole; sulfacetamide; mafenide; sulfasalazine; sulfamethizole	antibiotic target replacement	sulfonamide resistant sul	Perfect	100	100
K1B4_4425	mef(B)	macrolide antibiotic	erythromycin; azithromycin	antibiotic efflux	major facilitator superfamily (MFS) antibiotic efflux pump	Strict	100	14.43
K1B4_4427	linG	lincosamide antibiotic	lincomycin	antibiotic inactivation	lincosamide nucleotidyltransferase (LNU)	Strict	99.63	100
K1B4_4428	aadA3	aminoglycoside antibiotic	spectinomycin; streptomycin	antibiotic inactivation	ANT(3'')	Strict	98.48	118.63
K1B4_4432	floR	phenicol antibiotic	chloramphenicol; florfenicol	antibiotic efflux	major facilitator superfamily (MFS) antibiotic efflux pump	Strict	99.01	100
K1B4_4441	TEM-1	monobactam; cephalosporin; penicillin beta-lactam	cefazolin; amoxicillin; ampicillin; cefalotin	antibiotic inactivation	TEM beta-lactamase	Perfect	100	100
K1B4_4448	Mrx	macrolide antibiotic	erythromycin; tylosin; azithromycin	antibiotic inactivation	macrolide phosphotransferase (MPH)	Perfect	100	100
K1B4_4449	mphA	macrolide antibiotic	erythromycin; roxithromycin; telithromycin; clarithromycin; azithromycin; dirithromycin; oleandomycin	antibiotic inactivation	macrolide phosphotransferase (MPH)	Strict	100	14.62
K1B4_4454	QnrS8	fluoroquinolone antibiotic	ciprofloxacin; levofloxacin; moxifloxacin; gatifloxacin; nalidixic acid; norfloxacin; sparfloxacin	antibiotic target protection	quinolone resistance protein (qnr)	Strict	100	36.7
K1B4_4504	tet(B)	tetracycline antibiotic	tetracycline	antibiotic efflux	major facilitator superfamily (MFS) antibiotic efflux pump	Strict	99.25	100
K1B4_4510	APH(3'')-Ib	aminoglycoside antibiotic	streptomycin	antibiotic inactivation	APH(3'')	Strict	99.25	113.11
K1B4_4511	APH(6)-Id	aminoglycoside antibiotic	streptomycin	antibiotic inactivation	APH(6)	Strict	99.64	99.28
K1B4_0379	Escherichia coli EF-Tu mutants conferring resistance to Pulvomycin	elfamycin antibiotic	pulvomycin	antibiotic target alteration	elfamycin resistant EF-Tu	Strict	100	96.33
K1B4_3655	Haemophilus influenzae PBP3 conferring resistance to beta-lactam antibiotics	cephalosporin; penicillin beta-lactam	ceftriaxone; ampicillin; cefaclor; cefotaxime; cefditoren; cefdinir	antibiotic target alteration	Penicillin-binding protein mutations conferring resistance to beta-lactam antibiotics	Strict	53.11	96.39
K1B4_4152	Escherichia coli EF-Tu mutants conferring resistance to Pulvomycin	elfamycin antibiotic	pulvomycin	antibiotic target alteration	elfamycin resistant EF-Tu	Strict	99.75	96.33
K1B4_1625	baeR	aminoglycoside antibiotic; aminocoumarin antibiotic	neomycin; amikacin; kanamycin A; tobramycin; novobiocin; gentamicin	antibiotic efflux	resistance-nodulation-cell division (RND) antibiotic efflux pump	Strict	96.23	100
K1B4_2222	Escherichia coli AcrAB-TolC with MarR mutations conferring resistance to ciprofloxacin and tetracycline	fluoroquinolone antibiotic; cephalosporin; glycylcycline; penicillin beta-lactam; tetracycline antibiotic; rifamycin antibiotic; phenicol antibiotic; disinfecting agents and antiseptics	tigecycline; ciprofloxacin; tetracycline; rifampin; chloramphenicol; ampicillin; cefalotin; triclosan	antibiotic target alteration; antibiotic efflux	resistance-nodulation-cell division (RND) antibiotic efflux pump	Strict	97.92	100
K1B4_3251	Escherichia coli AcrAB-TolC with AcrR mutation conferring resistance to ciprofloxacin, tetracycline, and ceftazidime	fluoroquinolone antibiotic; cephalosporin; glycylcycline; penicillin beta-lactam; tetracycline antibiotic; rifamycin antibiotic; phenicol antibiotic; disinfecting agents and antiseptics	tigecycline; ciprofloxacin; tetracycline; ceftazidime; rifampin; chloramphenicol; ampicillin; cefalotin; triclosan	antibiotic target alteration; antibiotic efflux	resistance-nodulation-cell division (RND) antibiotic efflux pump	Strict	100	100
K1B4_4059	Escherichia coli soxR with mutation conferring antibiotic resistance	fluoroquinolone antibiotic; cephalosporin; glycylcycline; penicillin beta-lactam; tetracycline antibiotic; rifamycin antibiotic; phenicol antibiotic; disinfecting agents and antiseptics	tigecycline; ciprofloxacin; tetracycline; rifampin; chloramphenicol; ampicillin; nalidixic acid; norfloxacin; cefalotin; triclosan	antibiotic target alteration; antibiotic efflux	ATP-binding cassette (ABC) antibiotic efflux pump; major facilitator superfamily (MFS) antibiotic efflux pump; resistance-nodulation-cell division (RND) antibiotic efflux pump	Strict	99.35	100
K1B4_4060	Escherichia coli soxS with mutation conferring antibiotic resistance	fluoroquinolone antibiotic; monobactam; carbapenem; cephalosporin; glycylcycline; penicillin beta-lactam; tetracycline antibiotic; rifamycin antibiotic; phenicol antibiotic; disinfecting agents and antiseptics	tigecycline; ciprofloxacin; tetracycline; rifampin; chloramphenicol; ampicillin; norfloxacin; cefalotin; triclosan; enrofloxacin	antibiotic target alteration; antibiotic efflux; reduced permeability to antibiotic	ATP-binding cassette (ABC) antibiotic efflux pump; major facilitator superfamily (MFS) antibiotic efflux pump; resistance-nodulation-cell division (RND) antibiotic efflux pump; General Bacterial Porin with reduced permeability to beta-lactams	Strict	100	100
